# Supplementary material for: A novel necroptosis-related lncRNAs signature effectively predicts the prognosis for osteosarcoma and is associated with immunity
Source: Front Pharmacol. 2022 Aug 29;13:944158. doi: 10.3389/fphar.2022.944158 (PMC9465333; doi:10.3389/fphar.2022.944158)
Supplement: Supplementary file 2 [file DataSheet2.XLSX]

## Sheet: S1
Table S1: Characteristics of patients with osteosarcoma based on TARGET.
Characteristics		Number of cases	Percentages (%)
Gender	Male	47	55.95
	Female	37	44.05
Age	<=16	51	60.71
	>16	33	39.29
Metastasis	Non-metastatic	63	75
	Metastatic	21	25
Tumor location	Arm/hand	6	7.1
	Leg/foot	76	90.5
	Pelvis	2	2.4
Vital Status	Live	57	67.86
	Dead	27	32.14

## Sheet: S2
Table S2: The primer sequences for qRT-PCR.
Gene	Primer Sequence (5'-3')
GAPDH (F)	CAGGAGGCATTGCTGATGAT
GAPDH (R)	GAAGGCTGGGGCTCATTT
LBX2-AS1 (F)	ACAACCAACCCCTAGAAGCC
LBX2-AS1 (R)	GTGTGTAGCCAGAACCCGAG
VPS9D1-AS1 (F)	GGGAAGTGGCCGTTTTACAGA
VPS9D1-AS1 (R)	TGCTCCATGCCAAGCTACG
GAS5 (F)	TATGGTGCTGGGTGCGGAT
GAS5 (R)	CCAATGGCTTGAGTTAGGCTT
LINC00963 (F)	TGGAGATGGAAGGAGGATGCTCAC
LINC00963 (R)	CAGAAGTGTTCAGGCGTGGACTC
AL133371.2 (F)	TTCCTTTCCCATTCACCCACC
AL133371.2 (R)	TGGTTGATGGAGGAGGTGTTC
AC027348.1 (F)	AGAGAATCCACGCTGCAACA
AC027348.1 (R)	GCCAAATGCCTCCTGGTAGT
AC087623.1 (F)	GTTTCCTTCCCAGCAGGTCCTAAC
AC087623.1 (R)	ATACCACGAAGCCGATTTCCAGATG
AC007383.1 (F)	CACAGTATGGAAGGTCGCTATGCC
AC007383.1 (R)	AGCAGCCACTTTGGGTTCCTTTAG

## Sheet: S3
Table S3: The detailed information of 67 Necroptosis-related genes.
Gene symbol	Description	Gene ID
FADD	Fas associated via death domain	8772
FAS	Fas cell surface death receptor	355
FASLG	Fas ligand	356
MLKL	Mixed lineage kinase domain like pseudokinase	197259
RIPK1	Receptor interacting serine/threonine kinase 1	8737
RIPK3	Receptor interacting serine/threonine kinase 3	11035
TNF	Tumor necrosis factor	7124
IPMK	Inositol polyphosphate multikinase	253430
TLR3	Toll like receptor 3	7098
TSC1	TSC complex subunit 1	7248
ZBP1	Z-DNA binding protein 1	81030
TRIM11	Tripartite motif containing 11	81559
ITPK1	Inositol-tetrakisphosphate 1-kinase	3705
SIRT3	Sirtuin 3	23410
MYC	MYC proto-oncogene	4609
CASP8	Caspase 8	841
OTULIN	OTU deubiquitinase with linear linkage specificity	90268
MAPK8	Mitogen-activated protein kinase 8	5599
DNMT1	DNA methyltransferase 1	1786
USP22	Ubiquitin specific peptidase 22	23326
CFLAR	CASP8 and FADD like apoptosis regulator	8837
CDKN2A	Cyclin dependent kinase inhibitor 2A	1029
MPG	N-methylpurine DNA glycosylase	4350
TERT	Telomerase reverse transcriptase	7015
TNFRSF1A	TNF receptor superfamily member 1A	7132
TNFRSF1B	TNF receptor superfamily member 1B	7133
BCL2	BCL2 apoptosis regulator	596
BACH2	BTB domain and CNC homolog 2	60468
IDH1	Isocitrate dehydrogenase (NADP(+)) 1	3417
IDH2	Isocitrate dehydrogenase (NADP(+)) 2	3418
DDX58	DExD/H-box helicase 58	23586
TNFRSF21	TNF receptor superfamily member 21	27242
TNFSF10	TNF superfamily member 10	8743
TRAF2	TNF receptor associated factor 2	7186
PANX1	Pannexin 1	24145
HSP90AA1	Heat shock protein 90 alpha family class A member 1	3320
HDAC9	Histone deacetylase 9	9734
CD40	CD40 molecule	958
BNIP3	BCL2 interacting protein 3	664
PLK1	Polo like kinase 1	5347
BRAF	B-Raf proto-oncogene, serine/threonine kinase	673
SQSTM1	Sequestosome 1	8878
SPATA2	Spermatogenesis associated 2	9825
RNF31	Ring finger protein 31	55072
BCL2L11	BCL2 like 11	10018
TARDBP	TAR DNA binding protein	23435
HSPA4	Heat shock protein family A (Hsp70) member 4	3308
MAP3K7	Mitogen-activated protein kinase kinase kinase 7	6885
CYLD	CYLD lysine 63 deubiquitinase	1540
STUB1	STIP1 homology and U-box containing protein 1	10273
SLC39A7	Solute carrier family 39 member 7	7922
MYCN	MYCN proto-oncogene, bHLH transcription factor	4613
STAT3	Signal transducer and activator of transcription 3	6774
DIABLO	Diablo IAP-binding mitochondrial protein	56616
KLF9	Kruppel like factor 9	687
EGFR	Epidermal growth factor receptor	1956
SIRT1	Sirtuin 1	23411
SIRT2	Sirtuin 2	22933
LEF1	Lymphoid enhancer binding factor 1	51176
APP	Amyloid beta precursor protein	351
GATA3	GATA binding protein 3	2625
ID1	Inhibitor of DNA binding 1, HLH protein	3397
ATRX	ATRX chromatin remodeler	546
HAT1	Histone acetyltransferase 1	8520
AXL	AXL receptor tyrosine kinase	558
FLT3	Fms related receptor tyrosine kinase 3	2322
ALK	ALK receptor tyrosine kinase	238

## Sheet: S4
Table S4: The necroptosis-related lncRNA in OS
Necroptosis-related gene	lncRNA	Cor	p-value	Regulation
CASP8	C1QTNF1-AS1	0.372782	0.000347762	postive
EGFR	C1QTNF1-AS1	-0.349272	0.000852053	negative
TLR3	COLCA1	0.359707	0.000577265	postive
FAS	AC092111.1	0.359743	0.000576487	postive
EGFR	AC092111.1	0.407056	8.29223e-05	postive
APP	AC092111.1	0.394442	0.000143139	postive
CASP8	AC009237.15	0.415389	5.71208e-05	postive
IDH1	AC009237.15	0.3687	0.000408325	postive
APP	ITFG2-AS1	-0.358831	0.000596757	negative
FAS	LINC02126	0.352211	0.00076457	postive
MLKL	LINC02126	0.348977	0.000861291	postive
CDKN2A	LINC02126	-0.405806	8.76202e-05	negative
TNFRSF1B	AL645608.7	0.344891	0.000999435	postive
HSP90AA1	AL645608.7	-0.348268	0.000883949	negative
BNIP3	AC104825.1	-0.420776	4.4651e-05	negative
BACH2	FOXD2-AS1	0.347007	0.000925552	postive
TLR3	TOLLIP-AS1	0.346193	0.000953383	postive
MAPK8	AC009065.8	-0.351418	0.000787332	negative
TNFRSF1B	AC067817.2	0.374092	0.000330164	postive
TRIM11	MIR100HG	-0.359731	0.000576746	negative
STUB1	MIR100HG	-0.400045	0.000112622	negative
EGFR	MEF2C-AS1	-0.350174	0.000824259	negative
APP	AC004233.3	-0.36584	0.000456347	negative
SLC39A7	MRPL20-AS1	0.41961	4.71131e-05	postive
SIRT3	AP006621.3	0.357029	0.000638729	postive
TSC1	AC093297.2	0.365983	0.000453837	postive
OTULIN	AC093297.2	0.393083	0.000151611	postive
USP22	AC093297.2	0.378285	0.000279165	postive
EGFR	AC093297.2	0.354489	0.000702499	postive
TRAF2	AL023803.1	0.3505	0.000814429	postive
APP	AL023803.1	-0.429091	3.02799e-05	negative
RNF31	AC092611.1	0.382264	0.000237574	postive
IDH2	AC087276.1	0.373177	0.000342371	postive
HAT1	AC139768.1	0.370985	0.000373332	postive
TRAF2	AL121906.2	0.376447	0.000300545	postive
CYLD	AL136531.1	-0.37543	0.000313028	negative
FAS	AC087286.2	0.481519	2.04016e-06	postive
PANX1	AC087286.2	0.538776	6.12948e-08	postive
OTULIN	AC087286.2	0.360893	0.000551823	postive
STAT3	AC087286.2	0.390046	0.000172251	postive
ID1	AC087286.2	-0.381363	0.000246456	negative
BACH2	AC087286.2	0.369961	0.000388654	postive
KLF9	AC087286.2	0.411764	6.72566e-05	postive
HDAC9	AC087286.2	0.445947	1.33463e-05	postive
EGFR	AC087286.2	0.475864	2.78956e-06	postive
ITPK1	STXBP5-AS1	0.363492	0.000499592	postive
APP	AC107294.2	0.36577	0.000457583	postive
MPG	LINC00921	0.489387	1.30786e-06	postive
HSP90AA1	LINC00921	-0.435475	2.23167e-05	negative
TNFRSF1A	AC138904.1	-0.428032	3.18338e-05	negative
USP22	AC122129.1	0.40441	9.31508e-05	postive
MLKL	AC124312.2	-0.354304	0.000707355	negative
HSPA4	AC124312.2	0.348661	0.000871336	postive
BACH2	AC124312.2	0.374161	0.000329255	postive
FAS	LINC01615	0.357026	0.000638796	postive
TRIM11	LINC01615	-0.356939	0.000640898	negative
PANX1	LINC01615	0.422141	4.19225e-05	postive
AXL	AC124016.1	0.412029	6.6461e-05	postive
BNIP3	AC092384.2	0.425456	3.59289e-05	postive
SIRT1	AP000766.1	0.346254	0.000951261	postive
CFLAR	AC012306.2	0.361662	0.000535871	postive
TARDBP	AC012306.2	-0.402392	0.00010173	negative
USP22	AL161772.1	0.369933	0.000389083	postive
TLR3	AC022034.1	0.382426	0.000236005	postive
CDKN2A	AC022034.1	-0.42935	2.99106e-05	negative
IDH1	AC022034.1	0.521709	1.86502e-07	postive
BNIP3	AC022034.1	-0.390966	0.000165744	negative
CD40	AC022034.1	0.404668	9.21043e-05	postive
KLF9	ERICH6-AS1	-0.352739	0.000749745	negative
IDH2	DNM3OS	-0.37589	0.000307328	negative
APP	DNM3OS	0.377554	0.0002875	postive
CASP8	AC098484.2	-0.374391	0.000326256	negative
TNFRSF1A	A2M-AS1	0.349413	0.000847644	postive
BNIP3	A2M-AS1	-0.361647	0.000536162	negative
ATRX	FALEC	0.369331	0.000398366	postive
TLR3	AC091982.3	0.361558	0.000538003	postive
DNMT1	AC091982.3	-0.358747	0.000598645	negative
BCL2L11	AP003392.4	0.346607	0.000939145	postive
TSC1	AL355574.1	0.473725	3.1353e-06	postive
MAP3K7	AL355574.1	0.353352	0.000732878	postive
CFLAR	AC009506.1	0.424154	3.81803e-05	postive
IDH1	AC009506.1	0.399473	0.000115432	postive
TRIM11	CIRBP-AS1	0.397445	0.000125941	postive
FAS	AC026979.3	0.422938	4.04027e-05	postive
ID1	AC016877.3	-0.350245	0.00082213	negative
PLK1	AC078777.1	-0.387531	0.000191278	negative
ATRX	AC078777.1	0.406178	8.61965e-05	postive
SQSTM1	AC068580.1	0.400754	0.000109222	postive
CFLAR	AC068580.1	0.370325	0.000383147	postive
SIRT2	AC068580.1	0.374117	0.000329836	postive
TNFRSF21	AC068580.1	0.347932	0.000894859	postive
FAS	AL022344.1	-0.351627	0.000781265	negative
IDH2	AL022344.1	0.481829	2.00514e-06	postive
EGFR	AL022344.1	-0.440972	1.70744e-05	negative
MLKL	AC131934.1	-0.413133	6.32466e-05	negative
CD40	AC131934.1	-0.372822	0.000347212	negative
MLKL	AC046143.1	0.344965	0.000996747	postive
HSPA4	LINC01963	0.469528	3.93449e-06	postive
IDH1	LINC01963	0.37137	0.000367713	postive
TRIM11	MEG8	-0.359319	0.000585812	negative
ID1	MEG8	-0.350297	0.000820554	negative
HSP90AA1	MEG8	0.418394	4.98135e-05	postive
EGFR	MEG8	0.372277	0.000354785	postive
SLC39A7	AC022613.2	0.348006	0.000892459	postive
LEF1	AC010809.2	-0.456717	7.726e-06	negative
DIABLO	TAF1A-AS1	0.352754	0.000749346	postive
IDH1	TAF1A-AS1	0.416898	5.33337e-05	postive
CYLD	ATP2B1-AS1	0.406978	8.32084e-05	postive
CD40	EPB41L4A-DT	0.368431	0.000412634	postive
MLKL	AP002807.1	0.508195	4.31505e-07	postive
MYC	AP002807.1	-0.372663	0.000349407	negative
CFLAR	AP002807.1	0.39902	0.00011771	postive
CD40	AP002807.1	0.389438	0.000176685	postive
TARDBP	RASAL2-AS1	-0.417885	5.09867e-05	negative
MLKL	RBAKDN	0.492799	1.07476e-06	postive
CFLAR	RBAKDN	0.355147	0.000685451	postive
STUB1	RBAKDN	0.432082	2.62663e-05	postive
MPG	RBAKDN	0.414371	5.98118e-05	postive
IDH1	RBAKDN	0.368828	0.000406276	postive
USP22	AC005224.3	0.372436	0.000352564	postive
SIRT1	AC026356.1	0.3773	0.000290448	postive
SQSTM1	BX640514.2	0.375909	0.000307092	postive
MAP3K7	MIR1-1HG-AS1	0.400943	0.000108331	postive
GATA3	MIR1-1HG-AS1	0.395925	0.000134389	postive
HSP90AA1	MIR1-1HG-AS1	0.419838	4.66232e-05	postive
FAS	AC103760.1	-0.373469	0.000338426	negative
FAS	LINC01711	0.527945	1.25078e-07	postive
TRIM11	LINC01711	-0.428817	3.06745e-05	negative
PANX1	LINC01711	0.390956	0.00016581	postive
EGFR	LINC01711	0.466199	4.70099e-06	postive
FAS	LINC01479	0.378556	0.000276128	postive
DNMT1	LINC01479	0.353521	0.000728275	postive
KLF9	LINC01479	0.377182	0.000291822	postive
HDAC9	LINC01479	0.411126	6.9205e-05	postive
HSPA4	AC008875.1	-0.362696	0.000515087	negative
SIRT3	TMEM9B-AS1	0.354712	0.000696664	postive
GATA3	MIR133A1HG	0.409162	7.55362e-05	postive
MLKL	AC004921.1	0.607661	3.43163e-10	postive
MYC	AC004921.1	-0.368116	0.000417723	negative
PANX1	AC004921.1	-0.359951	0.000571945	negative
IDH1	AC004921.1	0.422954	4.03725e-05	postive
CD40	AC004921.1	0.481586	2.03259e-06	postive
FAS	AC114271.1	0.411432	6.82655e-05	postive
DNMT1	AC114271.1	0.346018	0.000959439	postive
AXL	LINC01273	-0.477695	2.5224e-06	negative
TLR3	IQCH-AS1	0.355003	0.000689142	postive
FAS	AC069360.1	0.454093	8.84195e-06	postive
TRIM11	AC069360.1	-0.493935	1.0063e-06	negative
PANX1	AC069360.1	0.514305	2.96637e-07	postive
AXL	AC069360.1	0.414413	5.96983e-05	postive
HDAC9	AC069360.1	0.459531	6.6774e-06	postive
EGFR	AC069360.1	0.518455	2.29011e-07	postive
RNF31	AL096870.2	0.394378	0.000143524	postive
RIPK3	MAFG-DT	-0.364748	0.000476022	negative
MYC	MAFG-DT	0.402082	0.000103108	postive
RIPK3	HOMER3-AS1	0.486348	1.55501e-06	postive
BRAF	HOMER3-AS1	-0.383231	0.000228368	negative
HSP90AA1	AF127577.4	0.345056	0.000993472	postive
TLR3	MIATNB	0.351986	0.000770974	postive
USP22	AC016586.1	0.425194	3.63715e-05	postive
STAT3	AC016586.1	0.365396	0.000464246	postive
DNMT1	AC016586.1	0.351122	0.000795968	postive
CD40	AC016586.1	-0.393167	0.000151078	negative
TNFSF10	AC080013.3	0.378884	0.000272501	postive
RIPK3	AC027271.1	0.480269	2.1873e-06	postive
LEF1	AC073389.3	-0.388508	0.000183674	negative
BNIP3	LINC01505	-0.357411	0.000629606	negative
CD40	LINC01505	0.367763	0.000423513	postive
IDH2	LINC02614	-0.36369	0.000495807	negative
TRIM11	LINC00632	0.381759	0.000242515	postive
PANX1	LINC00632	-0.352614	0.000753223	negative
IDH1	AC135050.6	0.440555	1.74277e-05	postive
DNMT1	AL442125.1	0.374122	0.000329768	postive
SIRT1	AL442125.1	0.373399	0.000339369	postive
BNIP3	AL442125.1	0.430979	2.7685e-05	postive
CD40	AL442125.1	-0.365112	0.000469369	negative
DIABLO	AC068792.1	0.430539	2.82699e-05	postive
EGFR	ZNF341-AS1	0.430131	2.88232e-05	postive
TARDBP	AC233992.3	-0.446366	1.30699e-05	negative
MAP3K7	TRAF3IP2-AS1	0.428552	3.10618e-05	postive
SIRT1	TRAF3IP2-AS1	0.363062	0.000507914	postive
BACH2	TRAF3IP2-AS1	0.368633	0.000409395	postive
TLR3	TMEM99	0.396579	0.000130694	postive
IPMK	TMEM99	-0.367924	0.000420877	negative
TNFSF10	AC092368.3	0.408043	7.93811e-05	postive
IPMK	LUCAT1	0.434916	2.29262e-05	postive
SQSTM1	LUCAT1	0.347401	0.00091239	postive
DNMT1	YEATS2-AS1	0.414103	6.05405e-05	postive
BACH2	YEATS2-AS1	0.350397	0.000817521	postive
CD40	YEATS2-AS1	-0.399465	0.000115476	negative
SIRT3	MHENCR	0.378385	0.000278033	postive
BACH2	AL117190.1	0.346469	0.000943858	postive
DIABLO	AL445524.1	0.357967	0.000616562	postive
MYC	LINC00665	0.371489	0.000365994	postive
KLF9	LINC00665	-0.357524	0.000626939	negative
HSPA4	AL031963.3	-0.34923	0.000853357	negative
CDKN2A	AC026740.1	0.350887	0.000802918	postive
STUB1	AC006942.1	0.356708	0.000646488	postive
TRIM11	FLG-AS1	-0.401064	0.000107763	negative
ID1	FLG-AS1	-0.373515	0.000337817	negative
BACH2	FLG-AS1	0.383928	0.00022194	postive
APP	FLG-AS1	0.477846	2.50142e-06	postive
IPMK	AC011468.5	0.422321	4.15742e-05	postive
TLR3	LINC01836	0.403793	9.56999e-05	postive
DNMT1	LINC01836	-0.346157	0.000954605	negative
BACH2	LINC01836	-0.355365	0.000679876	negative
IDH1	LINC01836	0.36998	0.000388364	postive
CD40	LINC01836	0.354476	0.000702828	postive
EGFR	LINC01836	-0.345924	0.000962718	negative
RIPK3	AC009275.1	0.492016	1.12453e-06	postive
IDH1	HDAC4-AS1	0.37914	0.000269699	postive
HSP90AA1	HDAC4-AS1	-0.373743	0.000334772	negative
STAT3	AL391807.1	-0.392781	0.000153555	negative
EGFR	AL391807.1	-0.348404	0.000879571	negative
CYLD	AC131097.2	-0.353925	0.000717416	negative
IDH1	AC131097.2	-0.365922	0.000454899	negative
RIPK3	AL133355.1	0.351935	0.000772418	postive
IDH1	AC064836.2	0.406077	8.65814e-05	postive
MLKL	AC009831.1	0.418473	4.96347e-05	postive
CFLAR	AC009831.1	0.367231	0.000432377	postive
HAT1	AC009831.1	0.363408	0.000501213	postive
IDH1	AC009831.1	0.375455	0.000312709	postive
EGFR	AC009831.1	-0.349822	0.000835016	negative
SPATA2	AC018926.2	0.368602	0.000409885	postive
MYC	LINC01535	0.3804	0.000256285	postive
TRIM11	LINC00662	0.406966	8.32543e-05	postive
EGFR	LINC00662	-0.395871	0.000134699	negative
TRAF2	AP001505.1	0.38073	0.000252876	postive
HSPA4	MELTF-AS1	-0.358931	0.000594502	negative
HSPA4	CKMT2-AS1	0.476231	2.73391e-06	postive
TNFSF10	MZF1-AS1	0.46418	5.23201e-06	postive
STAT3	MZF1-AS1	0.351928	0.000772626	postive
HDAC9	AC145207.8	0.392581	0.000154859	postive
MPG	AC007686.3	0.36717	0.000433402	postive
RNF31	AC007686.3	0.351023	0.000798902	postive
BRAF	AF196972.1	-0.35825	0.000610007	negative
PANX1	LINC00654	0.394092	0.000145278	postive
EGFR	LINC00654	0.416515	5.42716e-05	postive
APP	LINC00654	0.45724	7.52008e-06	postive
HSPA4	HOXC-AS2	-0.363973	0.000490444	negative
RNF31	HOXC-AS2	0.363277	0.000503735	postive
TARDBP	HOXC-AS2	-0.378859	0.000272777	negative
CD40	HHLA3	0.390418	0.000169591	postive
HSPA4	TMEM161B-AS1	0.41514	5.77681e-05	postive
TNFRSF1A	CD27-AS1	0.363051	0.000508113	postive
BNIP3	CD27-AS1	-0.412268	6.57547e-05	negative
FAS	MIR497HG	0.365844	0.000456284	postive
BCL2	AP001330.4	0.396274	0.000132408	postive
TRIM11	AC087392.4	-0.349369	0.000849022	negative
BACH2	AC087392.4	0.349876	0.00083334	postive
EGFR	AC087392.4	0.401529	0.000105617	postive
APP	AC087392.4	0.430827	2.78861e-05	postive
ITPK1	AC008870.2	-0.347123	0.000921651	negative
HSPA4	AC106791.1	0.38673	0.000197739	postive
BACH2	AC092757.3	0.358292	0.000609026	postive
TNFSF10	AC080112.1	0.379286	0.000268113	postive
IPMK	LAMC1-AS1	0.413655	6.17766e-05	postive
ID1	LAMC1-AS1	-0.388788	0.000181539	negative
BACH2	LAMC1-AS1	0.427969	3.19279e-05	postive
KLF9	LAMC1-AS1	0.420018	4.62373e-05	postive
FAS	AC087500.1	0.351083	0.000797118	postive
BNIP3	AC004812.2	-0.367102	0.000434547	negative
CASP8	AC025171.1	0.386457	0.000199983	postive
OTULIN	AC025171.1	0.443125	1.53554e-05	postive
SLC39A7	AC025171.1	0.379566	0.000265096	postive
DDX58	AC025171.1	0.374783	0.000321211	postive
HDAC9	AC102953.2	0.375064	0.000317628	postive
TRIM11	LINC01436	-0.429085	3.02885e-05	negative
PANX1	LINC01436	0.43943	1.84146e-05	postive
SIRT2	AC007786.1	-0.349434	0.000846974	negative
DIABLO	AC016394.1	0.349256	0.000852542	postive
HSPA4	AL133346.1	-0.362593	0.000517121	negative
TARDBP	AL133346.1	-0.356647	0.000647975	negative
KLF9	AC018690.1	0.374493	0.000324935	postive
MLKL	AL139246.5	0.354123	0.000712142	postive
TRIM11	AL139246.5	0.416345	5.46939e-05	postive
CFLAR	AL139246.5	0.35927	0.000586919	postive
MPG	AL139246.5	0.386203	0.000202091	postive
TRIM11	AL139022.2	-0.350739	0.000807307	negative
FAS	AC124798.1	-0.355811	0.000668605	negative
TNFRSF1A	AC124798.1	-0.367829	0.000422436	negative
HAT1	AC124798.1	0.350962	0.000800673	postive
EGFR	AC124798.1	-0.385353	0.000209305	negative
HDAC9	AC018653.3	0.420127	4.60059e-05	postive
MLKL	AC026304.1	0.395128	0.000139029	postive
RNF31	AC103810.2	0.416438	5.44639e-05	postive
TRIM11	AL132655.2	0.364973	0.000471891	postive
SIRT3	AL132655.2	0.35345	0.000730221	postive
TRAF2	AL132655.2	0.349007	0.000860353	postive
SIRT1	AL132655.2	-0.394975	0.000139934	negative
MPG	AL132655.2	0.365059	0.00047034	postive
HSP90AA1	AL132655.2	-0.405538	8.86564e-05	negative
APP	AC009061.2	-0.447816	1.21545e-05	negative
IDH1	PAX8-AS1	0.432449	2.58094e-05	postive
IDH2	PAX8-AS1	-0.350105	0.000826363	negative
ID1	AC005618.1	-0.345319	0.000984066	negative
RIPK3	AC138207.5	0.414707	5.89121e-05	postive
TNFRSF1A	AC138207.5	0.483934	1.78197e-06	postive
TNFSF10	AC138207.5	0.471835	3.47421e-06	postive
TNFRSF1B	AC138207.5	0.637313	2.45274e-11	postive
BNIP3	AC138207.5	-0.47133	3.57052e-06	negative
CD40	AC138207.5	0.378092	0.00028134	postive
FAS	LINC02298	-0.409215	7.53614e-05	negative
TRIM11	LINC02298	0.408663	7.72288e-05	postive
BACH2	LINC02298	-0.369133	0.000401462	negative
EGFR	LINC02298	-0.537557	6.65038e-08	negative
FAS	AC010331.1	-0.362927	0.000510539	negative
STAT3	AC010331.1	-0.37174	0.000362389	negative
IDH1	LINC00847	0.469276	3.98818e-06	postive
BNIP3	LINC00847	-0.359662	0.000578255	negative
CFLAR	AC036108.3	0.363163	0.000505943	postive
APP	AC010531.6	-0.432804	2.5375e-05	negative
USP22	RAI1-AS1	0.419742	4.68276e-05	postive
SPATA2	ZNF213-AS1	0.374993	0.000318534	postive
RIPK3	AC104118.1	0.360603	0.00055794	postive
CD40	AC104118.1	0.440666	1.73329e-05	postive
STAT3	ZNF426-DT	-0.366744	0.000440642	negative
TNFRSF21	ZNF426-DT	-0.362196	0.00052504	negative
BNIP3	AC116667.1	-0.355212	0.000683768	negative
DNMT1	BOLA3-AS1	0.408875	7.65066e-05	postive
RNF31	BOLA3-AS1	0.35705	0.00063823	postive
APP	BOLA3-AS1	0.444068	1.46547e-05	postive
SLC39A7	AL662797.1	0.420434	4.53604e-05	postive
STUB1	AC005324.4	0.404284	9.367e-05	postive
BNIP3	AL109936.2	0.39002	0.000172445	postive
TLR3	AC022916.1	0.442074	1.61728e-05	postive
TNFRSF1A	AF001548.2	0.347233	0.00091798	postive
BNIP3	AF001548.2	-0.422926	4.04242e-05	negative
MAP3K7	AC010894.2	0.359902	0.000573003	postive
BCL2	AC002401.2	0.349785	0.000836129	postive
MLKL	AC073343.2	-0.380881	0.000251326	negative
EGFR	AC073343.2	0.393235	0.000150642	postive
APP	AC073343.2	0.356363	0.000654905	postive
DNMT1	AL669970.3	0.383254	0.000228154	postive
HDAC9	AL669970.3	0.359862	0.000573889	postive
RIPK1	CTBP1-DT	0.384695	0.000215056	postive
APP	CTBP1-DT	0.403377	9.7454e-05	postive
HDAC9	LINC00265	0.372006	0.000358601	postive
TARDBP	AL603839.2	0.365692	0.000458974	postive
DNMT1	TMPO-AS1	0.353886	0.00071847	postive
HSPA4	AC109347.1	0.412448	6.52251e-05	postive
CYLD	AC015802.3	-0.378462	0.000277176	negative
BRAF	AC015802.3	-0.36583	0.000456517	negative
DNMT1	AC009065.2	0.390636	0.000168051	postive
BACH2	AC009065.2	0.372123	0.000356945	postive
CFLAR	AC004080.2	-0.40601	8.68365e-05	negative
MAP3K7	LINC00641	0.381693	0.000243165	postive
ID1	LINC00641	-0.362011	0.000528768	negative
BACH2	LINC00641	0.36415	0.000487103	postive
DNMT1	EP300-AS1	0.350035	0.000828498	postive
SIRT2	GAS5	-0.481788	2.00983e-06	negative
DDX58	LINC00482	0.375446	0.000312829	postive
MLKL	AC023157.2	0.396252	0.000132532	postive
MYC	AC023157.2	-0.364327	0.000483808	negative
CDKN2A	AC023157.2	-0.404951	9.09704e-05	negative
IDH1	AC023157.2	0.354251	0.000708748	postive
FAS	AP001542.3	0.365335	0.000465343	postive
PANX1	AP001542.3	0.373218	0.000341811	postive
IDH1	AP001542.3	-0.387526	0.000191324	negative
EGFR	AP001542.3	0.415704	5.63089e-05	postive
SPATA2	AP000866.2	-0.423903	3.8629e-05	negative
MLKL	MIR4435-2HG	0.400135	0.000112186	postive
MYC	MIR4435-2HG	-0.438244	1.95119e-05	negative
HSP90AA1	MIR4435-2HG	-0.381226	0.000247831	negative
BNIP3	MIR4435-2HG	-0.346695	0.000936117	negative
CD40	MIR4435-2HG	0.41924	4.79192e-05	postive
ATRX	AC024075.3	0.393445	0.000149313	postive
FAS	AC092376.2	0.358818	0.000597036	postive
BACH2	AC092376.2	0.431717	2.67283e-05	postive
HDAC9	AC017076.1	0.38408	0.000220556	postive
EGFR	AC017076.1	0.403841	9.55016e-05	postive
TLR3	NCK1-DT	0.348298	0.000882969	postive
CASP8	NCK1-DT	0.410781	7.02803e-05	postive
TNFSF10	NCK1-DT	0.360668	0.000556557	postive
CFLAR	NCK1-DT	0.427601	3.24877e-05	postive
IDH1	NCK1-DT	0.425934	3.51339e-05	postive
GATA3	MIR1-1HG	0.40505	9.05783e-05	postive
PANX1	AP003071.4	0.395265	0.000138223	postive
DNMT1	AP003071.4	0.48232	1.95089e-06	postive
HDAC9	AP003071.4	0.502934	5.92379e-07	postive
EGFR	AP003071.4	0.43569	2.20861e-05	postive
APP	AP003071.4	0.415042	5.80235e-05	postive
SIRT3	SNHG8	0.376003	0.000305943	postive
TSC1	COA6-AS1	-0.351063	0.000797701	negative
TRIM11	COA6-AS1	0.37655	0.000299311	postive
STAT3	COA6-AS1	-0.357554	0.000626231	negative
TSC1	THAP9-AS1	0.372773	0.000347888	postive
MPG	THAP9-AS1	-0.368047	0.000418858	negative
APP	THAP9-AS1	0.43098	2.76835e-05	postive
STAT3	IDH1-AS1	-0.356585	0.000649471	negative
IDH1	IDH1-AS1	0.369601	0.000394169	postive
HSP90AA1	IDH1-AS1	-0.345167	0.000989514	negative
DNMT1	AC016747.1	-0.393542	0.0001487	negative
BCL2L11	AC016747.1	-0.451334	1.0177e-05	negative
FAS	MSC-AS1	0.590354	1.41691e-09	postive
TRIM11	MSC-AS1	-0.552891	2.32833e-08	negative
TNFRSF1A	MSC-AS1	0.362219	0.000524571	postive
PANX1	MSC-AS1	0.395835	0.000134906	postive
ID1	MSC-AS1	-0.384575	0.000216115	negative
BACH2	MSC-AS1	0.40489	9.12123e-05	postive
IDH2	MSC-AS1	-0.348691	0.000870377	negative
HDAC9	MSC-AS1	0.383049	0.000230074	postive
BNIP3	MSC-AS1	-0.394225	0.00014446	negative
EGFR	MSC-AS1	0.627846	5.87149e-11	postive
APP	MSC-AS1	0.433445	2.46067e-05	postive
SIRT3	AC005520.2	0.353422	0.000730979	postive
USP22	AC020558.2	0.447366	1.24322e-05	postive
HSP90AA1	AC020558.2	-0.379264	0.000268349	negative
CASP8	AP005329.2	0.397873	0.000123651	postive
SLC39A7	SUCLG2-AS1	0.366413	0.000446328	postive
STAT3	AC005034.5	0.396473	0.000131286	postive
AXL	AC005034.5	0.414522	5.94071e-05	postive
BACH2	AC005034.5	0.349051	0.000858963	postive
EGFR	AC005034.5	0.363057	0.000508006	postive
APP	AC005034.5	0.365291	0.00046615	postive
HDAC9	INE1	0.400402	0.000110899	postive
CYLD	AC000120.1	-0.345195	0.000988511	negative
TNFRSF1B	LINC01819	0.363184	0.000505533	postive
MYC	AL139289.1	0.345296	0.000984872	postive
TRAF2	AL139289.1	0.374511	0.0003247	postive
ID1	ATP6V0E2-AS1	-0.401505	0.000105726	negative
MPG	ATP6V0E2-AS1	-0.352463	0.000757454	negative
FAS	KDM7A-DT	0.508309	4.28507e-07	postive
SQSTM1	KDM7A-DT	0.390423	0.000169557	postive
STAT3	KDM7A-DT	0.458672	6.98243e-06	postive
EGFR	KDM7A-DT	0.508422	4.25579e-07	postive
HSPA4	AC008966.1	0.402293	0.000102167	postive
HSP90AA1	AL117332.1	-0.359983	0.000571244	negative
BRAF	AC135178.6	-0.349313	0.000850754	negative
STUB1	AC135178.6	0.405361	8.93495e-05	postive
HAT1	AC135178.6	-0.396514	0.000131057	negative
SIRT1	AC135178.6	-0.406293	8.57592e-05	negative
CD40	AC135178.6	0.350423	0.000816753	postive
APP	AC135178.6	-0.367733	0.000424021	negative
TRAF2	AL592166.1	0.394869	0.00014057	postive
SIRT2	AL592166.1	-0.403097	9.86534e-05	negative
MLKL	PCED1B-AS1	0.394329	0.000143823	postive
RIPK3	PCED1B-AS1	0.555914	1.88135e-08	postive
ITPK1	PCED1B-AS1	0.448793	1.1572e-05	postive
TNFRSF1A	PCED1B-AS1	0.397606	0.000125075	postive
TNFSF10	PCED1B-AS1	0.410596	7.08648e-05	postive
TNFRSF1B	PCED1B-AS1	0.588312	1.66579e-09	postive
BRAF	PCED1B-AS1	-0.470859	3.66243e-06	negative
HSP90AA1	PCED1B-AS1	-0.359393	0.000584175	negative
BNIP3	PCED1B-AS1	-0.401865	0.000104086	negative
CD40	PCED1B-AS1	0.398871	0.000118465	postive
IPMK	C8orf31	-0.349037	0.000859398	negative
FAS	AC093726.1	0.371633	0.000363921	postive
TRIM11	AC093726.1	-0.376465	0.000300336	negative
TNFSF10	AC093726.1	0.380501	0.000255234	postive
PANX1	AC093726.1	0.362479	0.000519379	postive
PLK1	AC093726.1	-0.36907	0.000402457	negative
ATRX	AC093726.1	0.352531	0.000755566	postive
EGFR	AC093726.1	0.424046	3.83741e-05	postive
APP	AC093726.1	0.353049	0.000741167	postive
EGFR	AC064807.1	0.372974	0.000345135	postive
ATRX	SLC16A1-AS1	0.371798	0.000361563	postive
STAT3	AC005288.1	0.445903	1.33761e-05	postive
APP	AC005288.1	0.445536	1.36228e-05	postive
MPG	AC100810.1	0.389108	0.000179136	postive
SIRT2	EIF3J-DT	-0.376887	0.0002953	negative
BACH2	MIR600HG	0.388725	0.000182019	postive
ITPK1	AC069281.2	0.354433	0.000703957	postive
TNFRSF1B	AC069281.2	0.388704	0.000182176	postive
STUB1	AC069281.2	0.350416	0.000816976	postive
MPG	AC069281.2	0.382815	0.000232284	postive
FAS	LINC00565	0.454406	8.70122e-06	postive
PANX1	LINC00565	0.415556	5.66894e-05	postive
KLF9	LINC00565	0.443308	1.52168e-05	postive
TSC1	LINC01023	-0.348525	0.000875692	negative
STAT3	LINC01023	-0.381363	0.000246453	negative
BRAF	LINC01023	-0.345612	0.000973671	negative
MPG	LINC01023	0.352641	0.00075249	postive
HSP90AA1	AC005005.3	-0.381449	0.000245591	negative
USP22	AC108449.2	0.381535	0.000244738	postive
DNMT1	AC108449.2	0.413787	6.14096e-05	postive
BRAF	AC108449.2	0.376552	0.00029929	postive
SIRT1	AC108449.2	0.378872	0.000272633	postive
BACH2	AC108449.2	0.360067	0.000569424	postive
CD40	AC108449.2	-0.408716	7.705e-05	negative
APP	AC108449.2	0.390664	0.000167853	postive
MYC	AF111167.2	-0.433699	2.43086e-05	negative
FAS	AC093673.1	0.506995	4.64057e-07	postive
TNFRSF1A	AC093673.1	0.407264	8.21648e-05	postive
TNFSF10	AC093673.1	0.508115	4.33591e-07	postive
BNIP3	AC093673.1	-0.380165	0.000258736	negative
EGFR	AC093673.1	0.396178	0.000132949	postive
MLKL	GAPLINC	0.596708	8.50135e-10	postive
RIPK3	GAPLINC	0.36407	0.000488621	postive
MYC	GAPLINC	-0.401112	0.000107543	negative
IDH1	GAPLINC	0.463277	5.48746e-06	postive
RNF31	AL136295.7	0.358778	0.000597945	postive
TARDBP	AL136295.7	0.430652	2.81192e-05	postive
HDAC9	AC105020.1	0.375375	0.000313713	postive
CASP8	AC009237.14	0.368468	0.000412041	postive
EGFR	NORAD	0.346063	0.000957889	postive
APP	NORAD	0.410136	7.23316e-05	postive
SIRT1	AL450326.1	0.458248	7.13764e-06	postive
TSC1	ARRDC1-AS1	0.458744	6.95634e-06	postive
TRAF2	ARRDC1-AS1	0.599812	6.59689e-10	postive
TARDBP	ARRDC1-AS1	0.351032	0.000798615	postive
TNFRSF1A	LINC00649	-0.357914	0.000617792	negative
TNFSF10	AC012557.1	0.355188	0.0006844	postive
FAS	AL133415.1	0.377058	0.000293279	postive
RIPK1	AL133415.1	0.356632	0.000648331	postive
TRIM11	AL807752.5	0.386373	0.000200679	postive
TRAF2	AL807752.5	0.376732	0.000297139	postive
PANX1	AC011477.2	0.409254	7.52278e-05	postive
EGFR	AC011477.2	0.457181	7.54325e-06	postive
AXL	U62317.1	0.409403	7.47335e-05	postive
OTULIN	LINC00987	-0.347767	0.000900285	negative
SIRT3	AC063948.1	0.494922	9.50178e-07	postive
MYC	AC004076.2	0.397644	0.000124874	postive
BRAF	AC004076.2	0.344992	0.000995773	postive
ATRX	SCARNA9	0.389574	0.000175685	postive
TLR3	AC053503.4	0.360304	0.000564316	postive
CASP8	AC053503.4	0.368174	0.000416796	postive
IDH1	AC053503.4	0.457657	7.35966e-06	postive
TRIM11	SNHG7	0.369806	0.000391016	postive
MYC	SNHG7	0.358321	0.000608376	postive
TRAF2	SNHG7	0.483304	1.84625e-06	postive
FAS	AC092747.4	0.362788	0.000513269	postive
TNFRSF1A	AC092747.4	0.402844	9.97463e-05	postive
MLKL	ST3GAL6-AS1	0.450646	1.05385e-05	postive
AXL	ST3GAL6-AS1	-0.359661	0.000578263	negative
IDH1	ST3GAL6-AS1	0.352628	0.000752841	postive
EGFR	ST3GAL6-AS1	-0.350924	0.00080182	negative
MYC	NUP50-DT	-0.37207	0.000357694	negative
SQSTM1	NUP50-DT	0.396937	0.000128709	postive
CDKN2A	NUP50-DT	-0.471937	3.45509e-06	negative
MLKL	NAPA-AS1	0.346639	0.000938029	postive
RNF31	AC068790.5	0.389112	0.000179109	postive
ATRX	AC024075.1	0.425645	3.56118e-05	postive
HDAC9	AC024075.1	0.360245	0.000565599	postive
HSP90AA1	AC024075.1	0.374543	0.000324285	postive
EGFR	AC024075.1	0.470318	3.77074e-06	postive
APP	AC024075.1	0.411615	6.77073e-05	postive
CYLD	BX284668.4	0.350703	0.000808378	postive
USP22	BX284668.4	-0.454928	8.47126e-06	negative
MYC	EPB41L4A-AS1	0.372664	0.000349393	postive
FAS	AC009549.1	0.358451	0.000605395	postive
MLKL	AC009549.1	0.415092	5.78936e-05	postive
KLF9	AC009549.1	0.384413	0.000217557	postive
TARDBP	AL355488.1	0.435444	2.23498e-05	postive
BNIP3	UGDH-AS1	-0.411435	6.82555e-05	negative
STUB1	ZNF667-AS1	-0.391953	0.00015901	negative
LEF1	AC008438.1	-0.364502	0.000480549	negative
TARDBP	AC008438.1	0.433829	2.4157e-05	postive
TNFRSF1A	AC022364.1	0.387993	0.000187645	postive
GATA3	AC022364.1	0.347885	0.000896394	postive
TLR3	AC040970.1	0.395412	0.000137358	postive
TNFRSF1B	AC068580.3	0.365422	0.000463794	postive
SQSTM1	AC068580.3	0.457175	7.54555e-06	postive
TNFRSF21	AC068580.3	0.355042	0.000688137	postive
RNF31	TSC22D1-AS1	0.481962	1.99029e-06	postive
SIRT3	AL359962.2	0.357582	0.000625557	postive
PLK1	AC079921.2	-0.352339	0.000760961	negative
IPMK	FAM218A	-0.350136	0.000825408	negative
FAS	AC112715.1	0.357165	0.000635481	postive
TNFSF10	AC112715.1	0.3777	0.000285813	postive
EGFR	AC112715.1	0.373661	0.000335858	postive
FAS	LINC01816	-0.40026	0.00011158	negative
CYLD	HCG25	-0.356181	0.000659415	negative
CD40	AL133367.1	-0.364824	0.000474624	negative
TRAF2	AC022400.4	-0.398332	0.000121239	negative
IDH1	AC009560.1	-0.377489	0.000288242	negative
IPMK	AC092117.1	-0.384076	0.00022059	negative
GATA3	AC092117.1	0.410403	7.14767e-05	postive
SIRT2	HOTAIR	-0.363726	0.000495114	negative
IDH1	AL731563.3	-0.353832	0.000719908	negative
FAS	LINC00242	0.362099	0.000526993	postive
TRIM11	LINC00242	-0.428379	3.13163e-05	negative
MAP3K7	LINC00242	0.377634	0.000286567	postive
BACH2	LINC00242	0.356571	0.000649821	postive
IDH2	LINC00242	-0.346079	0.000957339	negative
EGFR	LINC00242	0.385744	0.000205963	postive
APP	LINC00242	0.380741	0.000252769	postive
IPMK	AC009065.4	-0.346124	0.000955777	negative
HSP90AA1	AC009065.4	-0.353605	0.000726002	negative
IPMK	CRNDE	0.372283	0.000354701	postive
BCL2L11	CRNDE	0.381915	0.000240976	postive
TNFRSF1A	SH3RF3-AS1	0.387156	0.000194278	postive
TARDBP	SH3RF3-AS1	-0.424392	3.77594e-05	negative
TNFRSF21	SH3RF3-AS1	0.372337	0.000353946	postive
TLR3	ELN-AS1	0.354934	0.000690926	postive
CASP8	ELN-AS1	0.345342	0.000983241	postive
TNFSF10	ELN-AS1	0.362027	0.000528442	postive
CD40	AC100793.2	0.359274	0.000586818	postive
FAS	LINC01549	-0.466389	4.65373e-06	negative
TRIM11	LINC01549	0.416043	5.54504e-05	postive
AXL	LINC01549	-0.354153	0.000711347	negative
BACH2	LINC01549	-0.369449	0.000396534	negative
IDH2	LINC01549	0.353595	0.000726275	postive
EGFR	LINC01549	-0.587251	1.81107e-09	negative
FAS	AC010609.1	-0.518721	2.25215e-07	negative
TNFRSF1A	AC010609.1	-0.440393	1.75668e-05	negative
TNFRSF1B	AC010609.1	-0.356163	0.000659857	negative
AXL	AC010609.1	-0.392242	0.000157086	negative
BCL2L11	AC010609.1	0.377245	0.000291083	postive
EGFR	AC010609.1	-0.53623	7.26489e-08	negative
MAP3K7	AC026471.4	0.369296	0.000398917	postive
IPMK	AL049840.6	0.439221	1.86035e-05	postive
CFLAR	HMGA2-AS1	0.420124	4.60124e-05	postive
TLR3	WDR86-AS1	0.376626	0.000298398	postive
TNFRSF1B	WDR86-AS1	0.401434	0.000106049	postive
CD40	WDR86-AS1	0.407594	8.09751e-05	postive
ITPK1	AL122035.1	0.365697	0.000458877	postive
EGFR	AL122035.1	0.349465	0.000846012	postive
DIABLO	AC020928.1	0.350239	0.000822301	postive
BACH2	AC012531.1	0.391179	0.000164265	postive
APP	AC012531.1	0.38769	0.000190021	postive
TNFSF10	ZBTB11-AS1	0.362682	0.000515359	postive
IDH1	ZBTB11-AS1	0.371756	0.000362159	postive
FADD	AP002360.1	0.389302	0.000177694	postive
TNFSF10	LINC01503	0.347865	0.000897058	postive
EGFR	LINC01503	0.404671	9.20922e-05	postive
HSPA4	AL353622.1	0.345074	0.000992826	postive
HSPA4	ZNF236-DT	-0.373924	0.000332367	negative
BCL2	ZNF236-DT	0.37075	0.000376795	postive
MLKL	AC099343.2	0.493488	1.03276e-06	postive
BACH2	AC099343.2	-0.368387	0.000413344	negative
MLKL	AL590226.1	0.469534	3.93339e-06	postive
RIPK3	AL590226.1	0.373385	0.000339554	postive
TSC1	AL590226.1	-0.379766	0.000262957	negative
BRAF	AL590226.1	-0.438263	1.94941e-05	negative
HDAC9	AL590226.1	-0.36008	0.000569139	negative
HSP90AA1	AL590226.1	-0.382539	0.000234915	negative
BNIP3	AL590226.1	-0.379612	0.000264603	negative
RIPK1	AC106786.1	0.395549	0.00013656	postive
LEF1	AC106786.1	0.422002	4.21934e-05	postive
STAT3	AC073195.1	-0.351281	0.00079132	negative
KLF9	AC073195.1	-0.36234	0.000522157	negative
MYC	TMCC1-AS1	0.440101	1.78195e-05	postive
EGFR	AC093627.2	-0.356991	0.000639645	negative
HSP90AA1	AL928654.1	0.426963	3.34772e-05	postive
MLKL	STARD4-AS1	-0.349856	0.000833976	negative
STAT3	STARD4-AS1	0.404013	9.47865e-05	postive
EGFR	STARD4-AS1	0.379562	0.000265139	postive
APP	STARD4-AS1	0.425553	3.57664e-05	postive
FAS	MIR22HG	0.392211	0.000157295	postive
TNFSF10	MIR22HG	0.395278	0.000138143	postive
CYLD	MIR22HG	0.376704	0.000297472	postive
OTULIN	AC012640.2	0.353074	0.00074048	postive
CYLD	AC104463.2	-0.366603	0.000443054	negative
BRAF	AC104463.2	-0.350862	0.000803646	negative
APP	AC104463.2	-0.380891	0.000251227	negative
BCL2	AC110792.3	0.423815	3.87882e-05	postive
BACH2	AC110792.3	0.374659	0.000322796	postive
APP	AC110792.3	0.37463	0.000323172	postive
MAP3K7	AC019205.1	0.389844	0.000173713	postive
BACH2	AC019205.1	0.492809	1.07417e-06	postive
SIRT3	ANKRD10-IT1	-0.34974	0.000837511	negative
SIRT1	ANKRD10-IT1	0.353498	0.000728918	postive
STUB1	AC009118.2	0.373444	0.000338758	postive
RNF31	AC009118.2	-0.34991	0.000832317	negative
APP	AC009118.2	-0.478011	2.47872e-06	negative
TSC1	AC012313.5	0.469881	3.86056e-06	postive
APP	AC012313.5	0.422051	4.20986e-05	postive
SLC39A7	LINC02475	0.348963	0.000861741	postive
IDH1	PLBD1-AS1	0.359093	0.000590868	postive
MYC	RASSF8-AS1	-0.405336	8.94479e-05	negative
SPATA2	AL158163.1	-0.364013	0.00048969	negative
KLF9	LINC01119	0.365342	0.000465218	postive
EGFR	LINC02256	0.380302	0.000257305	postive
SIRT2	AL118558.3	-0.353919	0.000717569	negative
MYC	LINC00944	-0.42168	4.2826e-05	negative
USP22	FAM66B	0.363632	0.000496913	postive
GATA3	FAM66B	0.403791	9.57085e-05	postive
FAS	AC097359.2	0.36651	0.000444651	postive
PANX1	AC097359.2	0.359066	0.000591453	postive
SQSTM1	AC097359.2	0.391427	0.000162569	postive
IDH2	AC097359.2	-0.378035	0.00028199	negative
HDAC9	AC097359.2	0.361764	0.000533785	postive
EGFR	AC097359.2	0.437695	2.00406e-05	postive
APP	AC097359.2	0.374409	0.000326027	postive
PLK1	AL022313.2	0.361481	0.000539574	postive
SIRT2	SNHG21	-0.396559	0.000130803	negative
STUB1	AL031717.1	0.384987	0.000212484	postive
FAS	AC093010.2	0.370377	0.000382361	postive
TNFSF10	AC093010.2	0.438321	1.94387e-05	postive
CYLD	AC093010.2	0.399563	0.000114986	postive
BNIP3	AC093010.2	-0.361125	0.000546952	negative
APP	AC093010.2	0.447784	1.21745e-05	postive
ITPK1	AC025048.2	0.346614	0.000938892	postive
APP	LINC01140	0.397137	0.000127611	postive
FAS	AC022509.3	0.437332	2.03974e-05	postive
TRAF2	AC022509.3	-0.380924	0.00025089	negative
STAT3	AC022509.3	0.407079	8.28382e-05	postive
IDH2	AC022509.3	-0.349582	0.000842394	negative
HDAC9	AC022509.3	0.356728	0.000645992	postive
EGFR	AC022509.3	0.501389	6.49498e-07	postive
TNFRSF1A	AL133410.1	-0.412978	6.36899e-05	negative
ID1	AC125807.2	-0.419956	4.63697e-05	negative
TNFRSF1A	AP004609.3	-0.375291	0.000314771	negative
STUB1	AC107068.1	-0.403805	9.56486e-05	negative
BACH2	AC107068.1	0.370685	0.000377766	postive
MYC	AC079174.2	0.368969	0.000404053	postive
SIRT3	ZKSCAN2-DT	0.472747	3.30663e-06	postive
TARDBP	ZKSCAN2-DT	0.363968	0.000490532	postive
DIABLO	AC004801.6	0.352234	0.000763912	postive
MLKL	AL353150.1	0.3596	0.00057962	postive
ITPK1	AL162595.1	-0.417561	5.17474e-05	negative
TNFRSF1A	AL162595.1	-0.420236	4.5777e-05	negative
HAT1	AL162595.1	0.452713	9.48774e-06	postive
SIRT1	ID2-AS1	0.34745	0.000910744	postive
IDH1	AC005476.2	-0.345246	0.00098668	negative
RNF31	DHRS4-AS1	0.464503	5.14345e-06	postive
APP	DHRS4-AS1	0.405568	8.85396e-05	postive
EGFR	AL031985.3	0.456964	7.62807e-06	postive
APP	AL031985.3	0.358697	0.000599773	postive
ATRX	AC245060.5	0.365212	0.000467562	postive
TARDBP	AC245060.5	0.364583	0.000479053	postive
MYC	AC020907.4	0.40546	8.89603e-05	postive
MYC	ZBED5-AS1	-0.361878	0.000531468	negative
IDH1	ZBED5-AS1	0.386102	0.000202942	postive
TNFRSF1A	AC026369.2	0.363138	0.000506436	postive
TNFRSF1B	AC026369.2	0.379705	0.000263602	postive
CD40	AC026369.2	0.36157	0.000537747	postive
AXL	AC112721.2	0.355124	0.000686023	postive
EGFR	AC112721.2	0.37132	0.000368434	postive
TNFRSF21	AC112721.2	0.381819	0.000241923	postive
STUB1	AC093484.4	0.368266	0.000415296	postive
IDH2	LINC02035	-0.348864	0.000864889	negative
HDAC9	LINC02035	0.371476	0.000366177	postive
EGFR	LINC02035	0.415031	5.80531e-05	postive
APP	LINC02035	0.425586	3.57117e-05	postive
AXL	AC012467.2	0.349555	0.000843235	postive
TSC1	LINC00324	-0.396361	0.000131916	negative
BRAF	LINC00324	-0.375519	0.000311919	negative
CDKN2A	LINC00324	-0.373686	0.000335521	negative
HSP90AA1	LINC00324	-0.385048	0.000211952	negative
MYC	AC002116.2	0.40258	0.0001009	postive
AXL	AC010186.3	0.371882	0.000360354	postive
ID1	AC010186.3	-0.401614	0.000105226	negative
BCL2	AC010186.3	0.374124	0.000329741	postive
EGFR	AC010186.3	0.379288	0.000268092	postive
FAS	AC004918.1	-0.378252	0.000279529	negative
SQSTM1	AC004918.1	-0.35173	0.000778303	negative
EGFR	AC004918.1	-0.364699	0.000476909	negative
APP	AF129075.1	0.396664	0.000130222	postive
TARDBP	AC100803.2	-0.347796	0.000899331	negative
IPMK	AL049840.4	0.424426	3.76991e-05	postive
STAT3	AL049840.4	0.381194	0.000248157	postive
HAT1	SPATA41	0.403231	9.80769e-05	postive
SIRT1	ARMCX5-GPRASP2	0.351901	0.000773395	postive
SLC39A7	AL589843.1	0.471554	3.52752e-06	postive
RNF31	AL022328.4	0.428274	3.14728e-05	postive
TARDBP	AL022328.4	-0.352676	0.000751493	negative
CYLD	MIR762HG	0.359473	0.000582413	postive
BNIP3	AC084117.1	0.409364	7.48611e-05	postive
SIRT1	ZNF32-AS2	0.415186	5.76479e-05	postive
TRIM11	AP001160.1	0.38875	0.000181829	postive
STAT3	CAMTA1-DT	-0.49602	8.91219e-07	negative
SIRT3	ELOA-AS1	0.365793	0.000457188	postive
TRAF2	AP001160.2	0.394643	0.000141922	postive
IDH1	AP001160.2	-0.352226	0.000764132	negative
ITPK1	SERTAD4-AS1	0.426877	3.36123e-05	postive
AXL	SERTAD4-AS1	0.435513	2.2275e-05	postive
MLKL	AC116407.2	0.39784	0.000123828	postive
TLR3	AC116407.2	0.449299	1.12808e-05	postive
CASP8	AC116407.2	0.366511	0.000444629	postive
TNFSF10	AC116407.2	0.434176	2.3758e-05	postive
BACH2	AC116407.2	-0.360225	0.000566015	negative
IDH1	AC116407.2	0.379885	0.000261691	postive
DDX58	AC116407.2	0.446484	1.29931e-05	postive
BCL2	CTBP1-AS	0.346692	0.000936234	postive
RNF31	CTBP1-AS	0.360464	0.000560897	postive
ITPK1	AC005332.5	0.365801	0.000457035	postive
BCL2L11	AC005332.5	-0.346797	0.000932651	negative
BNIP3	MIR210HG	0.548304	3.20469e-08	postive
EGFR	AC093627.5	-0.361927	0.000530464	negative
IPMK	AC078883.1	0.362894	0.0005112	postive
BNIP3	AC078883.1	0.417138	5.2754e-05	postive
STAT3	LINC00852	0.350304	0.000820342	postive
FADD	DCUN1D2-AS	-0.371306	0.000368633	negative
SIRT1	DCUN1D2-AS	0.397473	0.000125791	postive
BCL2L11	DCUN1D2-AS	0.467648	4.35157e-06	postive
IDH1	PDCD4-AS1	0.382729	0.000233098	postive
HSP90AA1	AP002748.4	-0.360004	0.000570785	negative
SIRT3	SNHG11	0.370237	0.000384468	postive
FADD	LINC01138	0.367718	0.000424259	postive
CYLD	AC092718.4	0.373377	0.000339664	postive
TLR3	AC068888.1	0.358933	0.000594454	postive
CASP8	AC068888.1	0.368316	0.000414488	postive
SQSTM1	AC087645.2	0.353825	0.000720086	postive
MYC	RHPN1-AS1	0.384691	0.000215092	postive
DIABLO	RHPN1-AS1	0.395416	0.000137338	postive
CASP8	AP003352.1	-0.348643	0.000871895	negative
TARDBP	AL162586.1	-0.376926	0.000294835	negative
MPG	CASC15	-0.369104	0.000401921	negative
FAS	LINC01060	-0.449305	1.12774e-05	negative
TRIM11	LINC01060	0.526249	1.39551e-07	postive
TNFRSF1A	LINC01060	-0.426101	3.48604e-05	negative
SLC39A7	LINC01060	0.363528	0.000498907	postive
EGFR	LINC01060	-0.542056	4.91436e-08	negative
TLR3	PAXBP1-AS1	0.450414	1.06632e-05	postive
CASP8	PAXBP1-AS1	0.373089	0.000343561	postive
DDX58	PAXBP1-AS1	0.380694	0.000253251	postive
TNFRSF1A	AC004803.1	0.350085	0.000826963	postive
STAT3	AC005899.7	0.362771	0.000513608	postive
FAS	AP000851.2	-0.475928	2.7798e-06	negative
TRIM11	AP000851.2	0.377832	0.000284297	postive
BACH2	AP000851.2	-0.416469	5.43857e-05	negative
EGFR	AP000851.2	-0.477662	2.52692e-06	negative
CASP8	EBLN3P	0.391361	0.000163015	postive
TNFSF10	EBLN3P	0.369674	0.000393049	postive
CFLAR	EBLN3P	0.351726	0.000778426	postive
BRAF	EBLN3P	0.390682	0.000167731	postive
ATRX	EBLN3P	0.380901	0.000251124	postive
SLC39A7	EBLN3P	0.347793	0.000899411	postive
DDX58	EBLN3P	0.463158	5.52191e-06	postive
FADD	AC097639.1	0.363608	0.000497376	postive
PANX1	CCDC39	0.397652	0.000124828	postive
APP	CCDC39	0.372555	0.000350903	postive
MPG	AL139287.1	-0.350289	0.000820775	negative
IPMK	AC000123.1	0.37555	0.00031153	postive
STAT3	LINC02388	0.360778	0.000554228	postive
FADD	AC040160.1	-0.398808	0.000118788	negative
IPMK	LINC-PINT	0.39571	0.00013563	postive
KLF9	LINC-PINT	0.352669	0.000751708	postive
BACH2	AC007743.1	0.436023	2.17328e-05	postive
STAT3	AC012615.1	-0.375005	0.000318381	negative
IDH1	DUBR	0.405496	8.88196e-05	postive
MLKL	AC147067.1	0.352957	0.000743712	postive
RNF31	AC008393.1	0.423915	3.86077e-05	postive
SIRT3	AC090246.1	0.360587	0.000558281	postive
TARDBP	AC008742.1	-0.444319	1.44733e-05	negative
MLKL	AC018529.2	0.577648	3.80918e-09	postive
CFLAR	AC018529.2	0.427781	3.22124e-05	postive
MPG	AC018529.2	0.346126	0.0009557	postive
IDH1	AC018529.2	0.41205	6.64002e-05	postive
MLKL	TM4SF19-AS1	0.600458	6.25547e-10	postive
CFLAR	TM4SF19-AS1	0.350882	0.000803046	postive
IDH1	TM4SF19-AS1	0.449745	1.10295e-05	postive
TLR3	TYMSOS	0.413364	6.25934e-05	postive
CASP8	TYMSOS	0.371768	0.000361986	postive
MLKL	AC092484.1	0.624837	7.70094e-11	postive
IDH1	AC092484.1	0.442526	1.58163e-05	postive
CD40	AC092484.1	0.385332	0.000209487	postive
SQSTM1	DIRC3	0.439269	1.85604e-05	postive
IDH1	DIRC3	0.395081	0.000139307	postive
GATA3	AC018904.1	-0.348402	0.000879641	negative
EGFR	AC018904.1	-0.456942	7.63682e-06	negative
TARDBP	AC018904.1	0.410977	6.96679e-05	postive
TSC1	LINC00963	0.387428	0.000192101	postive
PANX1	LINC00963	0.345101	0.00099188	postive
STAT3	LINC00963	0.384743	0.000214629	postive
EGFR	LINC00963	0.393077	0.000151652	postive
APP	LINC00963	0.444198	1.45599e-05	postive
TRIM11	AC006504.5	0.385299	0.000209774	postive
EGFR	AC006504.5	-0.375927	0.000306868	negative
APP	AC005261.1	0.376812	0.00029619	postive
HSPA4	AP003486.1	0.358413	0.000606253	postive
CD40	AC104596.1	-0.368088	0.000418187	negative
FAS	HLA-F-AS1	0.349517	0.000844402	postive
TRIM11	AL732292.2	0.483385	1.83788e-06	postive
SLC39A7	AC072061.1	0.380367	0.000256629	postive
TLR3	AC010226.1	0.475417	2.85865e-06	postive
BRAF	AC078846.1	0.427386	3.28176e-05	postive
TLR3	AC093388.1	0.487069	1.49268e-06	postive
TSC1	AC093388.1	-0.404502	9.27777e-05	negative
CASP8	AC093388.1	0.469185	4.00777e-06	postive
TRAF2	AC093388.1	-0.345116	0.000991321	negative
HAT1	AC093388.1	0.347003	0.000925686	postive
IDH1	AC093388.1	0.477848	2.50118e-06	postive
EGFR	ATP2A1-AS1	-0.414455	5.95864e-05	negative
HAT1	AC130650.2	0.391549	0.000161734	postive
ITPK1	AC092794.1	-0.363329	0.000502738	negative
TRAF2	AC092794.1	-0.381054	0.000249571	negative
CYLD	AL591178.1	-0.403484	9.6999e-05	negative
IPMK	AC090948.1	0.348121	0.000888724	postive
TRAF2	LINC02361	0.386825	0.000196961	postive
MLKL	AC010834.3	-0.362705	0.000514914	negative
MLKL	AC006449.6	0.387793	0.000189211	postive
ATRX	AC006449.6	-0.380462	0.000255643	negative
STUB1	FAM27E3	0.345948	0.000961874	postive
RIPK3	AC008556.1	0.375614	0.000310727	postive
HSP90AA1	AC008556.1	-0.355813	0.000668557	negative
BNIP3	AC008556.1	-0.372753	0.000348161	negative
RIPK1	LINC00622	0.360773	0.000554332	postive
RIPK3	LINC00622	0.36922	0.000400102	postive
BNIP3	LINC00622	-0.396307	0.000132221	negative
CD40	LINC00622	0.396506	0.000131103	postive
TLR3	LINC01697	0.42153	4.31251e-05	postive
GATA3	LINC01697	0.352415	0.000758802	postive
BCL2	AC107952.2	0.373616	0.000336458	postive
BACH2	AC107952.2	0.391503	0.000162047	postive
CASP8	SP2-AS1	0.40006	0.000112547	postive
IDH2	MAP4K3-DT	0.353909	0.000717836	postive
MAP3K7	AC100803.3	0.440951	1.70923e-05	postive
BACH2	AC100803.3	0.438454	1.93135e-05	postive
GATA3	AC100803.3	0.400034	0.000112672	postive
KLF9	AC100803.3	-0.351672	0.000779957	negative
LEF1	AC016396.1	-0.380109	0.000259328	negative
TLR3	AC009950.1	0.5166	2.572e-07	postive
TNFSF10	AC009950.1	0.571341	6.12817e-09	postive
SQSTM1	AC009950.1	0.371843	0.000360919	postive
DDX58	AC009950.1	0.567387	8.21427e-09	postive
SIRT3	PSMD6-AS2	0.366004	0.000453462	postive
FAS	AL139288.1	-0.397835	0.000123854	negative
TRIM11	AL139288.1	0.817051	2.82944e-22	postive
EGFR	AL139288.1	-0.488179	1.40127e-06	negative
TLR3	HOXD-AS2	0.382402	0.000236234	postive
CASP8	HOXD-AS2	0.478386	2.4279e-06	postive
CFLAR	HOXD-AS2	0.401383	0.000106284	postive
IDH1	HOXD-AS2	0.373191	0.000342184	postive
HSP90AA1	HOXD-AS2	-0.355232	0.000683276	negative
HDAC9	AC007216.4	0.437483	2.0248e-05	postive
FAS	NBR2	0.368889	0.000405319	postive
TRIM11	NBR2	-0.400052	0.000112586	negative
MAP3K7	NBR2	0.361749	0.000534084	postive
IDH1	AL391988.1	0.400639	0.000109765	postive
FAS	ACTA2-AS1	0.442612	1.57496e-05	postive
HSPA4	AL451085.2	-0.431638	2.68284e-05	negative
RNF31	AC006480.2	0.380917	0.000250966	postive
MLKL	AL133371.2	0.557105	1.72871e-08	postive
RIPK3	AL133371.2	0.371476	0.000366184	postive
MYC	AL133371.2	-0.376929	0.000294802	negative
TNFSF10	AL133371.2	0.367342	0.000430518	postive
TNFRSF1B	AL133371.2	0.412184	6.6002e-05	postive
CFLAR	AL133371.2	0.366878	0.00043834	postive
IDH1	AL133371.2	0.392269	0.000156907	postive
CD40	AL133371.2	0.36679	0.000439842	postive
FAS	AC138649.1	-0.380973	0.000250394	negative
TLR3	TMEM202-AS1	0.423901	3.86339e-05	postive
USP22	SNHG29	0.379339	0.000267539	postive
TNFSF10	AC008105.2	0.387346	0.000192758	postive
TNFRSF1B	AC008105.2	0.530525	1.05774e-07	postive
BRAF	AC008105.2	-0.370172	0.000385445	negative
AXL	AC006059.1	0.365578	0.000461001	postive
STAT3	AP001412.1	-0.383823	0.000222891	negative
DIABLO	MAPKAPK5-AS1	0.473138	3.2372e-06	postive
CDKN2A	AC002351.1	-0.397676	0.000124704	negative
PLK1	AC005070.3	-0.3449	0.000999101	negative
TRIM11	AC136475.3	0.425144	3.64568e-05	postive
SIRT3	AC136475.3	0.407002	8.3123e-05	postive
DIABLO	AC156455.1	0.405044	9.05992e-05	postive
SLC39A7	AC156455.1	-0.399474	0.000115428	negative
IPMK	AC020637.1	0.365505	0.000462294	postive
SQSTM1	AC020637.1	0.423717	3.89652e-05	postive
SPATA2	AC020637.1	0.350014	0.000829126	postive
HDAC9	AC020637.1	0.357509	0.000627291	postive
IPMK	AC090589.3	0.353774	0.00072145	postive
CYLD	AC012181.2	0.451852	9.91295e-06	postive
CDKN2A	Z95115.1	-0.351687	0.000779534	negative
HSPA4	Z95115.1	0.393189	0.000150937	postive
MLKL	ARHGAP27P1-BPTFP1-KPNA2P3	0.39895	0.000118064	postive
RIPK1	ARHGAP27P1-BPTFP1-KPNA2P3	0.37984	0.00026217	postive
CFLAR	ARHGAP27P1-BPTFP1-KPNA2P3	0.404419	9.31167e-05	postive
IDH1	ARHGAP27P1-BPTFP1-KPNA2P3	0.367158	0.000433606	postive
MAPK8	AC116036.2	0.387478	0.000191706	postive
DIABLO	AC131009.3	0.463662	5.37712e-06	postive
TLR3	LPP-AS2	0.424188	3.81208e-05	postive
CASP8	LPP-AS2	0.451351	1.01684e-05	postive
IDH1	LPP-AS2	0.405816	8.75814e-05	postive
TSC1	C2CD4D-AS1	0.346462	0.000944099	postive
DNMT1	C2CD4D-AS1	0.37956	0.000265156	postive
SIRT3	AL844908.2	0.395439	0.000137203	postive
DIABLO	NRAV	0.376465	0.000300335	postive
CYLD	AC004943.2	0.360064	0.000569498	postive
TRIM11	AC015712.2	-0.406763	8.4004e-05	negative
LEF1	AC015712.2	0.361924	0.000530523	postive
EGFR	AC015712.2	0.442609	1.57522e-05	postive
APP	AC015712.2	0.416359	5.46584e-05	postive
CFLAR	LINC00957	0.367651	0.000425368	postive
IDH1	LINC00957	0.47414	3.06527e-06	postive
AXL	OIP5-AS1	0.406846	8.36954e-05	postive
BCL2	OIP5-AS1	0.416401	5.45557e-05	postive
BACH2	OIP5-AS1	0.511109	3.61191e-07	postive
APP	OIP5-AS1	0.473125	3.23948e-06	postive
STUB1	GAS5-AS1	-0.371098	0.000371669	negative
BNIP3	LINC01426	-0.405915	8.71983e-05	negative
FAS	MIR155HG	0.526183	1.40141e-07	postive
TNFSF10	MIR155HG	0.460349	6.39855e-06	postive
PANX1	MIR155HG	0.463131	5.52972e-06	postive
FADD	AL008721.2	-0.345734	0.000969371	negative
TRAF2	AL008721.2	-0.354809	0.000694158	negative
DNMT1	AL442125.2	0.413051	6.34796e-05	postive
MPG	AL442125.2	-0.346748	0.000934338	negative
IDH1	AL442125.2	-0.380705	0.000253131	negative
HDAC9	AL442125.2	0.379531	0.000265472	postive
TLR3	AC007365.1	0.36131	0.000543104	postive
HAT1	AC007365.1	0.357793	0.000620623	postive
ATRX	AC099778.1	0.365689	0.000459018	postive
SIRT3	AC135050.3	0.418889	4.86979e-05	postive
FAS	AP000695.2	0.381518	0.000244907	postive
ATRX	AC016747.3	0.432802	2.53775e-05	postive
ITPK1	AC137630.3	0.35673	0.000645958	postive
HAT1	AC137630.3	-0.345528	0.000976645	negative
HSP90AA1	AC137630.3	-0.446919	1.27134e-05	negative
MYC	AC018413.1	0.358872	0.000595821	postive
DIABLO	AC018413.1	0.363032	0.000508488	postive
IDH2	AC087752.4	0.373145	0.0003428	postive
BACH2	AC008669.1	0.369048	0.000402797	postive
SLC39A7	LIFR-AS1	0.422268	4.16776e-05	postive
TRIM11	TNK2-AS1	0.456573	7.7837e-06	postive
EGFR	AC025175.1	-0.401576	0.000105401	negative
APP	AL122010.1	0.415784	5.61061e-05	postive
TSC1	AC013731.1	-0.346268	0.000950775	negative
HAT1	AC013731.1	0.425989	3.50437e-05	postive
FADD	RNASEH1-AS1	0.348315	0.000882433	postive
RNF31	GRIK1-AS1	0.421068	4.40553e-05	postive
LEF1	Z97200.1	0.36502	0.000471036	postive
EGFR	Z97200.1	0.385942	0.000204284	postive
TARDBP	AL035071.1	0.473204	3.22554e-06	postive
FAS	CAHM	-0.350332	0.000819479	negative
TRAF2	KDM4A-AS1	0.405819	8.75674e-05	postive
ATRX	Z68871.1	0.407159	8.25462e-05	postive
STUB1	AL121832.2	0.385891	0.000204715	postive
DIABLO	AC008946.1	0.38811	0.000186735	postive
BCL2L11	AC008946.1	-0.386165	0.000202411	negative
HAT1	AL022328.3	-0.346968	0.000926866	negative
PANX1	AC027682.6	-0.365431	0.000463622	negative
RIPK1	AL356481.3	0.381127	0.000248834	postive
MPG	AL356481.3	-0.368528	0.000411069	negative
APP	AL356481.3	0.388526	0.000183532	postive
FAS	BBOX1-AS1	0.399893	0.00011336	postive
TRIM11	BBOX1-AS1	-0.376487	0.000300065	negative
PANX1	BBOX1-AS1	0.460216	6.44302e-06	postive
AXL	BBOX1-AS1	0.350867	0.000803505	postive
ID1	BBOX1-AS1	-0.408633	7.73342e-05	negative
EGFR	BBOX1-AS1	0.435374	2.24258e-05	postive
PLK1	AC091057.3	-0.348119	0.000888785	negative
PLK1	WEE2-AS1	-0.369514	0.00039552	negative
EGFR	WEE2-AS1	0.465254	4.94304e-06	postive
PLK1	AC007546.1	-0.345004	0.000995354	negative
PANX1	SNHG28	0.368832	0.000406225	postive
IDH2	SNHG28	-0.469392	3.96336e-06	negative
EGFR	SNHG28	0.346318	0.000949057	postive
FAS	FAM225B	0.46222	5.8012e-06	postive
PANX1	FAM225B	0.365373	0.000464659	postive
EGFR	FAM225B	0.392242	0.000157088	postive
APP	FAM225B	0.403549	9.67269e-05	postive
IPMK	AL162274.2	0.367517	0.000427599	postive
BNIP3	AL162274.2	0.461863	5.91106e-06	postive
RIPK1	AL049838.1	0.346587	0.000939811	postive
BACH2	AL049838.1	0.37344	0.000338822	postive
RIPK1	AC083964.1	0.379106	0.000270063	postive
IPMK	DENND5B-AS1	0.469956	3.84513e-06	postive
BCL2	AL121603.2	0.371585	0.000364615	postive
DNMT1	AF064858.1	0.439909	1.79879e-05	postive
BACH2	AF064858.1	0.357813	0.000620153	postive
FAS	PARD6G-AS1	-0.368326	0.000414331	negative
TNFRSF1B	PARD6G-AS1	-0.346261	0.000951021	negative
RNF31	AP006545.2	0.358209	0.000610942	postive
TLR3	AC073508.3	0.426021	3.49914e-05	postive
MLKL	LINC01480	0.347076	0.000923249	postive
AXL	AC026401.3	0.356515	0.0006512	postive
MLKL	CA3-AS1	0.357614	0.000624813	postive
SIRT1	SNHG5	0.350625	0.000810691	postive
SIRT2	LINC01637	0.374327	0.000327092	postive
ATRX	AC087392.1	0.354911	0.000691505	postive
MLKL	ENTPD3-AS1	0.438831	1.8962e-05	postive
RNF31	ENTPD3-AS1	-0.374952	0.000319055	negative
CASP8	LINC01117	0.424325	3.78782e-05	postive
TNFRSF1A	LINC01117	0.358551	0.000603101	postive
CFLAR	LINC01117	0.353511	0.000728551	postive
HSP90AA1	LINC01117	-0.368074	0.000418424	negative
BNIP3	LINC01117	-0.350325	0.000819689	negative
TARDBP	LINC01117	-0.351966	0.000771548	negative
SQSTM1	AC011005.4	-0.357797	0.000620516	negative
BRAF	AC011005.4	0.360965	0.000550306	postive
MLKL	AC083799.1	0.346617	0.000938805	postive
AXL	UBL7-AS1	-0.372617	0.000350049	negative
HSPA4	AC087623.1	-0.357615	0.000624781	negative
MYC	FAM222A-AS1	0.651715	6.12806e-12	postive
BNIP3	FAM222A-AS1	0.345693	0.000970826	postive
RIPK1	HCG18	0.393803	0.000147064	postive
MPG	HCG18	-0.386096	0.000202987	negative
BACH2	HCG18	0.561633	1.24956e-08	postive
SLC39A7	HCG18	0.352359	0.000760399	postive
LEF1	HCG18	0.356884	0.000642218	postive
APP	HCG18	0.490389	1.23487e-06	postive
TNFRSF1A	AC138207.4	0.416279	5.48573e-05	postive
TNFSF10	AC138207.4	0.378795	0.000273483	postive
TNFRSF1B	AC138207.4	0.506444	4.79762e-07	postive
CFLAR	AC138207.4	0.371416	0.000367042	postive
DDX58	LINC00638	0.361693	0.000535224	postive
APP	LINC00342	0.419178	4.80572e-05	postive
HDAC9	SNHG15	0.406381	8.54276e-05	postive
TLR3	AL357033.4	0.455212	8.34872e-06	postive
TNFSF10	AL357033.4	0.597078	8.24953e-10	postive
TNFRSF1B	AL357033.4	0.467512	4.38337e-06	postive
GATA3	AL357033.4	0.401228	0.000107002	postive
DDX58	AL357033.4	0.356822	0.00064372	postive
DIABLO	LCMT1-AS1	0.347671	0.000903428	postive
TRIM11	ITPR1-DT	-0.356828	0.00064357	negative
LEF1	LINC00205	0.369115	0.000401755	postive
APP	LINC00205	0.370825	0.000375682	postive
TLR3	TP53TG1	0.464489	5.1473e-06	postive
CDKN2A	TP53TG1	-0.346452	0.000944455	negative
IDH1	TP53TG1	0.50364	5.67877e-07	postive
STAT3	AL022328.2	0.373255	0.000341308	postive
IDH1	AC005532.1	0.378445	0.000277366	postive
RIPK1	AC090587.1	0.349363	0.000849197	postive
AXL	SNHG9	0.376239	0.000303066	postive
TNFRSF1A	LINC00310	0.399116	0.000117221	postive
TSC1	AL513165.1	0.371625	0.000364032	postive
MYC	AL513165.1	0.396861	0.00012913	postive
DNMT1	AL513165.1	0.384553	0.000216316	postive
CDKN2A	AL513165.1	0.353348	0.000732989	postive
APP	AL513165.1	0.441258	1.68358e-05	postive
MLKL	MED14OS	0.400163	0.000112048	postive
TSC1	MED14OS	-0.406382	8.54264e-05	negative
CASP8	MED14OS	0.377983	0.00028258	postive
SIRT2	MED14OS	0.372715	0.000348685	postive
IDH1	MED14OS	0.360454	0.000561117	postive
TRIM11	NNT-AS1	-0.349712	0.000838389	negative
OTULIN	NNT-AS1	0.368381	0.000413434	postive
EGFR	NNT-AS1	0.407592	8.09815e-05	postive
APP	NNT-AS1	0.429441	2.9783e-05	postive
IPMK	DLEU2	0.35776	0.000621393	postive
TRIM11	AP000757.1	0.368657	0.000409006	postive
AXL	AP000757.1	-0.379519	0.000265598	negative
PLK1	AP000757.1	0.373837	0.000333519	postive
EGFR	AP000757.1	-0.405798	8.76489e-05	negative
FAS	LINC00327	0.454166	8.80913e-06	postive
TRIM11	LINC00327	-0.375128	0.000316813	negative
PANX1	LINC00327	0.388358	0.000184818	postive
ID1	LINC00327	-0.491242	1.17581e-06	negative
EGFR	LINC00327	0.347885	0.000896413	postive
FAS	TGFB2-AS1	0.373217	0.000341827	postive
SQSTM1	TGFB2-AS1	0.371343	0.000368106	postive
HDAC9	TGFB2-AS1	0.352977	0.000743148	postive
RNF31	LINC00989	0.392326	0.000156531	postive
SIRT3	AC107871.2	0.355236	0.000683175	postive
MAP3K7	AC015922.2	0.356163	0.000659845	postive
MLKL	AL122023.1	0.390756	0.000167212	postive
BNIP3	AL122023.1	-0.382684	0.00023353	negative
MLKL	AC147067.2	0.396041	0.000133726	postive
TNFSF10	AC147067.2	0.376507	0.000299823	postive
TNFRSF1B	AC147067.2	0.372863	0.000346651	postive
CFLAR	AC147067.2	0.417707	5.14036e-05	postive
CD40	ZNF571-AS1	-0.422652	4.09411e-05	negative
MAP3K7	BX322234.1	0.439241	1.85856e-05	postive
BCL2	LINC00909	0.416893	5.3348e-05	postive
TRIM11	LOXL1-AS1	-0.346996	0.000925936	negative
TLR3	LINC01116	0.386494	0.00019968	postive
CASP8	LINC01116	0.425202	3.6358e-05	postive
CFLAR	LINC01116	0.414023	6.07604e-05	postive
HSP90AA1	LINC01116	-0.387396	0.000192355	negative
BNIP3	LINC01116	-0.355796	0.000668979	negative
CFLAR	AL390728.5	0.385819	0.000205327	postive
FAS	AL022322.1	-0.478037	2.47527e-06	negative
BCL2L11	AL022322.1	0.371806	0.00036144	postive
EGFR	AL022322.1	-0.452784	9.45367e-06	negative
HSPA4	SLC25A21-AS1	0.350969	0.000800471	postive
GATA3	SLC25A21-AS1	0.424517	3.75406e-05	postive
MLKL	AC016876.1	0.462262	5.78851e-06	postive
RIPK3	AC016876.1	0.470303	3.7738e-06	postive
CFLAR	AC016876.1	0.44331	1.52156e-05	postive
IDH1	AC016876.1	0.508555	4.22147e-07	postive
ATRX	AC009318.3	0.371593	0.000364497	postive
TRIM11	AC006504.1	0.422629	4.09862e-05	postive
EGFR	AC006504.1	-0.388273	0.000185479	negative
LEF1	LINC02308	-0.372367	0.00035353	negative
DNMT1	AC010883.1	-0.355727	0.000670727	negative
MLKL	AL391834.2	0.373185	0.000342262	postive
FAS	MIR193BHG	0.474394	3.02301e-06	postive
EGFR	MIR193BHG	0.362099	0.00052699	postive
MLKL	AC068790.2	-0.457254	7.51493e-06	negative
DNMT1	AC138474.1	0.365923	0.000454883	postive
EGFR	AC138474.1	0.35794	0.000617176	postive
APP	AC008770.3	0.407349	8.18558e-05	postive
TRAF2	AL031118.1	-0.362614	0.000516696	negative
BACH2	AL031118.1	0.378043	0.00028189	postive
RNF31	AL031118.1	0.379437	0.00026648	postive
MLKL	SNHG18	0.348386	0.000880136	postive
CFLAR	SNHG18	0.352253	0.000763372	postive
IDH1	SNHG18	0.359063	0.000591528	postive
TSC1	AC022893.1	0.363037	0.000508396	postive
GATA3	AC106897.1	0.35012	0.000825907	postive
BCL2	GNG12-AS1	0.413687	6.16874e-05	postive
BACH2	AC092953.2	0.376097	0.000304793	postive
FAS	AL645608.6	-0.345697	0.000970686	negative
TNFRSF1A	AL645608.6	-0.367973	0.000420069	negative
SQSTM1	AL645608.6	-0.415963	5.56526e-05	negative
ID1	AL645608.6	0.41827	5.00984e-05	postive
MLKL	AL035446.1	0.387935	0.0001881	postive
ITPK1	AL035446.1	0.439385	1.84549e-05	postive
DNMT1	AL035446.1	-0.376656	0.000298049	negative
APP	AL035446.1	-0.353631	0.000725301	negative
CYLD	AC112220.2	0.370317	0.000383266	postive
IPMK	DLGAP1-AS2	0.374172	0.000329104	postive
ID1	DLGAP1-AS2	-0.374579	0.00032382	negative
AXL	ZNF710-AS1	0.345324	0.000983884	postive
IDH2	ZNF710-AS1	0.422538	4.11593e-05	postive
CFLAR	AC007383.1	0.407514	8.12622e-05	postive
HAT1	AC007383.1	0.400415	0.000110833	postive
BNIP3	AC068870.2	-0.408405	7.81206e-05	negative
APP	AC125257.1	0.364533	0.000479968	postive
FAS	APCDD1L-DT	0.445387	1.37241e-05	postive
TRIM11	APCDD1L-DT	-0.379713	0.000263516	negative
HDAC9	APCDD1L-DT	0.347665	0.000903636	postive
EGFR	APCDD1L-DT	0.509655	3.94802e-07	postive
CASP8	AGAP2-AS1	0.426919	3.35459e-05	postive
HSP90AA1	AGAP2-AS1	-0.393123	0.000151355	negative
CDKN2A	Z93930.2	-0.410985	6.96414e-05	negative
IDH2	Z93930.2	0.346634	0.00093821	postive
AXL	PTOV1-AS1	0.411394	6.83812e-05	postive
RIPK3	AC145098.1	0.359157	0.000589433	postive
ITPK1	AC145098.1	0.347726	0.000901629	postive
DIABLO	RNF216P1	0.345676	0.000971406	postive
HDAC9	RNF216P1	0.346155	0.000954681	postive
RNF31	AC027682.4	0.37529	0.000314776	postive
CASP8	NIFK-AS1	0.357418	0.000629446	postive
IDH1	NIFK-AS1	0.349233	0.000853244	postive
EGFR	NIFK-AS1	-0.349297	0.000851247	negative
FAS	TEX41	-0.355309	0.0006813	negative
HAT1	TEX41	0.34627	0.000950701	postive
EGFR	TEX41	-0.384181	0.000219648	negative
PLK1	NEAT1	-0.368188	0.000416563	negative
USP22	AC233728.1	0.359901	0.000573041	postive
TRIM11	CARMN	-0.375237	0.000315448	negative
SIRT3	AC120053.1	0.40051	0.00011038	postive
TARDBP	AC120053.1	0.412046	6.64127e-05	postive
TNFSF10	IL10RB-DT	0.376611	0.000298587	postive
CYLD	IL10RB-DT	0.361243	0.000544507	postive
BACH2	FOXN3-AS1	-0.356967	0.000640213	negative
EGFR	FOXN3-AS1	-0.363867	0.000492446	negative
SIRT3	AL162171.1	0.376166	0.000303949	postive
MLKL	AL121894.2	0.532359	9.38106e-08	postive
MYC	AL121894.2	-0.403461	9.70976e-05	negative
IDH1	AL121894.2	0.357106	0.00063687	postive
CD40	AL121894.2	0.459816	6.57879e-06	postive
TSC1	AP001099.1	0.370632	0.000378541	postive
EGFR	AP001099.1	0.409978	7.28452e-05	postive
APP	AP001099.1	0.375856	0.000307743	postive
HSPA4	ZFAS1	0.449128	1.13786e-05	postive
HSPA4	AL512625.1	0.392977	0.000152292	postive
SIRT2	AL512625.1	-0.387552	0.000191118	negative
MLKL	AC108134.3	0.628758	5.40491e-11	postive
RIPK3	AC108134.3	0.459675	6.62738e-06	postive
CFLAR	AC108134.3	0.528926	1.1738e-07	postive
IDH1	AC108134.3	0.465105	4.98218e-06	postive
BNIP3	AC108134.3	-0.351928	0.00077261	negative
CD40	AC108134.3	0.449855	1.09687e-05	postive
DNMT1	AC012073.1	0.361603	0.000537083	postive
TRIM11	KIF9-AS1	-0.418495	4.95846e-05	negative
BNIP3	KIF9-AS1	-0.35662	0.000648628	negative
APP	KIF9-AS1	0.426598	3.4056e-05	postive
MLKL	PSMB8-AS1	0.554338	2.10299e-08	postive
TLR3	PSMB8-AS1	0.432623	2.55948e-05	postive
CASP8	PSMB8-AS1	0.406751	8.40454e-05	postive
TNFSF10	PSMB8-AS1	0.605312	4.18093e-10	postive
TNFRSF1B	PSMB8-AS1	0.436385	2.13551e-05	postive
CYLD	PSMB8-AS1	0.356843	0.00064322	postive
CFLAR	PSMB8-AS1	0.380772	0.000252446	postive
BNIP3	PSMB8-AS1	-0.400392	0.000110946	negative
CD40	PSMB8-AS1	0.38947	0.000176448	postive
DDX58	PSMB8-AS1	0.402945	9.93099e-05	postive
TARDBP	AC007032.1	-0.357063	0.000637908	negative
MYC	LINC02328	-0.39817	0.000122087	negative
TARDBP	AC015912.3	-0.42642	3.43413e-05	negative
FAS	AC060780.1	0.364034	0.000489292	postive
SPATA2	AC060780.1	0.373644	0.000336087	postive
IDH2	AC060780.1	-0.407145	8.25995e-05	negative
MAP3K7	AC026471.1	0.406524	8.48917e-05	postive
FAS	JMJD1C-AS1	-0.351855	0.000774707	negative
AXL	JMJD1C-AS1	-0.499482	7.27182e-07	negative
BACH2	JMJD1C-AS1	-0.349461	0.000846145	negative
EGFR	JMJD1C-AS1	-0.475718	2.81188e-06	negative
APP	AC012313.1	0.38662	0.000198643	postive
TLR3	MAP3K14-AS1	0.428695	3.08521e-05	postive
GATA3	MAP3K14-AS1	0.366425	0.000446114	postive
CFLAR	AL031600.1	0.346076	0.000957416	postive
PANX1	LINC00630	0.350769	0.000806398	postive
USP22	LINC00630	0.383376	0.000227019	postive
MLKL	AP001469.3	-0.372045	0.000358052	negative
TSC1	AP001469.3	0.357746	0.000621713	postive
MYC	AP001469.3	0.44921	1.13313e-05	postive
OTULIN	AC011450.1	-0.371279	0.000369029	negative
GATA3	AC011450.1	0.358076	0.000614016	postive
HDAC9	SBF2-AS1	0.442616	1.57464e-05	postive
IDH1	AL158206.1	0.377883	0.000283716	postive
TLR3	AC007405.3	0.369921	0.000389259	postive
IDH1	AC007405.3	0.45047	1.06329e-05	postive
IDH1	AC092687.3	0.365036	0.000470758	postive
MPG	LINC02449	-0.398086	0.000122527	negative
APP	AL359962.1	-0.41619	5.50801e-05	negative
ITPK1	AC092171.2	0.351454	0.000786293	postive
TNFRSF1A	AC092171.2	0.410498	7.11739e-05	postive
HAT1	AC092171.2	-0.368456	0.00041222	negative
APP	HCG11	0.568333	7.66056e-09	postive
APP	AC098479.1	0.371014	0.000372907	postive
HSPA4	AC026691.1	0.381005	0.000250066	postive
MYC	LBX2-AS1	-0.406152	8.62943e-05	negative
BNIP3	LBX2-AS1	-0.362502	0.000518921	negative
ATRX	LINC02482	-0.385702	0.00020632	negative
RIPK3	SERPINB9P1	0.39522	0.000138488	postive
BRAF	SERPINB9P1	-0.345797	0.00096718	negative
HSP90AA1	SERPINB9P1	-0.380789	0.00025227	negative
IPMK	AC012181.1	0.365633	0.000460022	postive
CYLD	AC012181.1	0.443643	1.49662e-05	postive
CFLAR	AC012181.1	0.422478	4.12743e-05	postive
BRAF	AC004918.3	0.371744	0.000362322	postive
SLC39A7	AC004918.3	0.400549	0.000110196	postive
RNF31	AC091045.1	0.375639	0.000310423	postive
TNFRSF1A	U47924.2	0.441663	1.65041e-05	postive
FADD	AC097641.2	-0.398619	0.000119753	negative
TNFRSF21	AC012360.2	0.365917	0.000454995	postive
MAPK8	LIPE-AS1	0.345117	0.000991296	postive
PANX1	LIPE-AS1	-0.360935	0.000550926	negative
USP22	LIPE-AS1	-0.385785	0.000205609	negative
MLKL	PCAT19	0.505916	4.95304e-07	postive
RIPK3	PCAT19	0.51066	3.71272e-07	postive
CFLAR	PCAT19	0.355788	0.000669183	postive
IDH1	PCAT19	0.411061	6.94071e-05	postive
BNIP3	PCAT19	-0.457817	7.29916e-06	negative
CD40	PCAT19	0.391411	0.000162673	postive
STAT3	AC005046.1	0.421376	4.34321e-05	postive
PLK1	AC005046.1	-0.419594	4.71485e-05	negative
ATRX	AC005046.1	0.398874	0.00011845	postive
EGFR	AC005046.1	0.393492	0.000149013	postive
TLR3	PTPRD-AS1	0.415812	5.60348e-05	postive
DDX58	PTPRD-AS1	0.347069	0.000923489	postive
TRIM11	LINC02604	0.382904	0.000231439	postive
TARDBP	LINC02604	-0.359109	0.000590511	negative
BRAF	NPTN-IT1	0.454414	8.69766e-06	postive
MPG	AC090192.2	0.364987	0.000471646	postive
FAS	GAS6-DT	0.432638	2.55768e-05	postive
TRIM11	GAS6-DT	-0.348132	0.000888359	negative
EGFR	GAS6-DT	0.431958	2.64222e-05	postive
STAT3	AC073073.2	0.358945	0.000594171	postive
ATRX	AC073073.2	0.35058	0.000812042	postive
IDH2	AC135048.3	0.399582	0.000114891	postive
ITPK1	LINC01719	-0.395117	0.000139094	negative
TNFRSF1A	LINC01719	-0.387539	0.000191218	negative
EGFR	LINC01719	-0.38178	0.000242304	negative
IDH1	ZBED3-AS1	0.360195	0.000566659	postive
ATRX	ADAMTSL4-AS1	0.371422	0.00036696	postive
MLKL	AC000068.1	-0.356699	0.000646693	negative
CFLAR	AC000068.1	-0.48572	1.61123e-06	negative
IDH1	AC000068.1	-0.405013	9.07236e-05	negative
CD40	AC000068.1	-0.386972	0.000195769	negative
TNFSF10	WAC-AS1	0.360234	0.000565818	postive
IDH1	WAC-AS1	0.473077	3.24781e-06	postive
DDX58	WAC-AS1	0.397689	0.000124635	postive
TNFRSF21	WAC-AS1	0.359513	0.000581523	postive
TRAF2	PXN-AS1	0.408841	7.66217e-05	postive
DIABLO	PXN-AS1	0.598204	7.52554e-10	postive
RIPK1	LINC01886	-0.361848	0.000532065	negative
MAP3K7	LINC01886	0.368965	0.000404104	postive
HSP90AA1	LINC01886	0.405874	8.7355e-05	postive
BNIP3	AC060766.6	-0.396267	0.000132447	negative
DDX58	GSEC	0.440343	1.76095e-05	postive
DIABLO	AL049555.1	0.367	0.000436278	postive
TSC1	AC087294.1	0.398687	0.000119408	postive
USP22	AC087294.1	0.659739	2.73837e-12	postive
BNIP3	AC087294.1	0.395892	0.00013458	postive
TARDBP	AP001437.1	-0.375643	0.000310371	negative
IDH2	APTR	0.361574	0.000537678	postive
TARDBP	APTR	0.456124	7.96626e-06	postive
MYC	FAM198B-AS1	-0.351735	0.000778156	negative
ITPK1	AP002907.1	-0.365333	0.000465379	negative
BRAF	AP002907.1	0.413301	6.27713e-05	postive
TRIM11	BHLHE40-AS1	-0.355334	0.000680661	negative
ATRX	AC090114.2	0.399087	0.000117371	postive
EGFR	AC090114.2	0.357531	0.000626781	postive
MPG	AC120114.1	-0.358309	0.000608633	negative
HDAC9	AC004160.1	0.352755	0.000749296	postive
OTULIN	AC107021.2	0.35239	0.000759506	postive
BNIP3	AC060766.3	-0.379451	0.000266324	negative
MLKL	AP001469.2	-0.388495	0.000183772	negative
TSC1	AP001469.2	0.500234	6.95574e-07	postive
MYC	AP001469.2	0.459973	6.52535e-06	postive
CD40	AP001469.2	-0.418155	5.03614e-05	negative
MYC	RPARP-AS1	0.399928	0.000113191	postive
TNFRSF21	RPARP-AS1	-0.444958	1.40205e-05	negative
STAT3	AC021078.1	0.356192	0.00065914	postive
TNFRSF1A	AC005840.2	0.460624	6.30707e-06	postive
RIPK3	AC093157.1	0.374744	0.00032171	postive
TLR3	LINC00844	0.516085	2.65579e-07	postive
TSC1	LINC00844	-0.439061	1.87497e-05	negative
CASP8	LINC00844	0.350874	0.000803304	postive
HSP90AA1	LINC00844	-0.400828	0.000108874	negative
RIPK1	U91328.1	0.386298	0.000201304	postive
APP	U91328.1	0.415533	5.67469e-05	postive
MLKL	HCP5	0.38777	0.000189395	postive
TNFSF10	HCP5	0.399799	0.000113823	postive
FAS	AL157394.1	0.397757	0.000124268	postive
FADD	AP001372.2	0.396063	0.000133601	postive
FAS	AP001372.2	0.346041	0.000958647	postive
TRIM11	AP001372.2	-0.367803	0.000422862	negative
IDH1	AP001372.2	0.363544	0.000498589	postive
APP	AP001372.2	0.373154	0.000342685	postive
IDH1	LINC00667	0.42312	4.00613e-05	postive
MLKL	AL513534.2	-0.363137	0.000506456	negative
BNIP3	AL513534.2	0.349809	0.000835409	postive
EGFR	AL513534.2	0.348657	0.000871448	postive
STAT3	AC026979.2	-0.35228	0.000762621	negative
BACH2	MEG3	0.390346	0.000170103	postive
GATA3	MEG3	0.36925	0.000399624	postive
IDH2	MEG3	-0.347541	0.000907712	negative
EGFR	MEG3	0.359297	0.000586311	postive
PANX1	BNC2-AS1	0.364824	0.000474622	postive
OTULIN	COL5A1-AS1	0.375484	0.000312346	postive
TRIM11	AC010719.1	0.417351	5.22441e-05	postive
MLKL	AC096921.2	0.408965	7.62033e-05	postive
TNFSF10	AC096921.2	0.392157	0.00015765	postive
BNIP3	AC096921.2	-0.365762	0.000457724	negative
SIRT3	AC008982.2	-0.373481	0.000338273	negative
DNMT1	AC008982.2	0.353669	0.000724298	postive
SIRT2	AC008982.2	0.352974	0.000743243	postive
HSPA4	AC092354.2	0.384803	0.000214104	postive
FAS	VPS9D1-AS1	-0.381508	0.000245001	negative
MYC	VPS9D1-AS1	0.544694	4.10717e-08	postive
TNFRSF1A	VPS9D1-AS1	-0.382969	0.00023083	negative
CDKN2A	VPS9D1-AS1	0.369594	0.00039428	postive
BNIP3	VPS9D1-AS1	0.374853	0.000320311	postive
EGFR	AL133342.1	-0.406246	8.594e-05	negative
EGFR	AP001189.1	0.382323	0.000236999	postive
AXL	AC017100.1	-0.351294	0.000790942	negative
MLKL	AC090152.1	-0.377917	0.000283328	negative
TRIM11	AC090152.1	-0.3785	0.000276747	negative
CFLAR	AC090152.1	-0.346859	0.000930559	negative
BACH2	AC090152.1	0.364159	0.000486943	postive
EGFR	AC090152.1	0.562202	1.19927e-08	postive
APP	AC090152.1	0.354865	0.000692712	postive
GATA3	FOXD3-AS1	0.365863	0.000455941	postive
MAP3K7	EMX2OS	0.360382	0.000562657	postive
BACH2	EMX2OS	0.477199	2.59217e-06	postive
FADD	AP003068.2	0.38267	0.000233663	postive
MLKL	AC002070.1	0.45844	7.06678e-06	postive
CD40	AC002070.1	0.39562	0.000136147	postive
IPMK	AP005899.1	0.36566	0.000459531	postive
MLKL	SLC12A5-AS1	0.598104	7.58775e-10	postive
PANX1	SLC12A5-AS1	-0.345429	0.000980159	negative
IDH1	SLC12A5-AS1	0.419995	4.62875e-05	postive
CD40	SLC12A5-AS1	0.517284	2.46445e-07	postive
TNFSF10	AC067852.2	0.353257	0.000735482	postive
STAT3	AC067852.2	0.424623	3.73542e-05	postive
TLR3	AC092164.1	0.353034	0.000741599	postive
ID1	SCAT8	-0.358147	0.000612373	negative
LEF1	SCAT8	-0.451241	1.02254e-05	negative
TARDBP	AC096677.1	-0.400587	0.000110011	negative
USP22	AC073842.2	0.346807	0.000932329	postive
CFLAR	AC010542.5	0.354314	0.000707087	postive
AXL	AC005261.3	0.391442	0.000162466	postive
STAT3	AC022211.2	-0.354883	0.000692243	negative
BNIP3	UNC5B-AS1	0.346852	0.000930794	postive
EGFR	UNC5B-AS1	-0.364514	0.000480336	negative
SLC39A7	AL645941.1	0.430513	2.83051e-05	postive
DIABLO	GIHCG	0.377318	0.000290232	postive
USP22	AL035587.1	0.361167	0.000546091	postive
STUB1	PSMA3-AS1	-0.382468	0.000235603	negative
TARDBP	PSMA3-AS1	0.411956	6.6681e-05	postive
CDKN2A	TMEM44-AS1	0.360559	0.000558876	postive
MLKL	LINC01614	0.391874	0.000159538	postive
CASP8	LINC01614	0.445963	1.33357e-05	postive
MYC	LINC01614	-0.395996	0.000133983	negative
TNFRSF1A	LINC01614	0.390316	0.000170317	postive
TNFSF10	LINC01614	0.406269	8.58519e-05	postive
CYLD	LINC01614	0.369879	0.000389897	postive
CFLAR	LINC01614	0.406056	8.66583e-05	postive
IDH1	LINC01614	0.393452	0.000149269	postive
BNIP3	LINC01614	-0.455753	8.11989e-06	negative
FAS	AL391422.4	0.461725	5.95388e-06	postive
RIPK1	AL391422.4	0.616433	1.61798e-10	postive
APP	AL391422.4	0.352069	0.000768602	postive
FAS	AC130371.2	0.488975	1.33908e-06	postive
PANX1	AC130371.2	0.369153	0.000401148	postive
STAT3	AC130371.2	0.410413	7.1444e-05	postive
KLF9	AC130371.2	0.347606	0.000905582	postive
EGFR	AC130371.2	0.346284	0.000950224	postive
APP	AC130371.2	0.411118	6.92285e-05	postive
BRAF	AC108010.1	0.373266	0.000341167	postive
SIRT3	AC005519.1	-0.410294	7.18249e-05	negative
TLR3	AL359076.1	0.357962	0.000616664	postive
CASP8	AL359076.1	0.44438	1.44292e-05	postive
OTULIN	LINC01128	0.414465	5.95601e-05	postive
DNMT1	LINC01128	0.422392	4.14381e-05	postive
SLC39A7	LINC01128	0.383753	0.000223537	postive
HDAC9	LINC01128	0.358261	0.000609736	postive
APP	LINC01128	0.416114	5.52713e-05	postive
BACH2	KLF3-AS1	0.473464	3.18032e-06	postive
ITPK1	LINC01909	0.359702	0.000577374	postive
TRAF2	AC025048.4	0.379302	0.000267936	postive
GATA3	MIAT	0.349684	0.00083926	postive
MLKL	AL031775.1	0.37185	0.000360822	postive
TNFSF10	AL031775.1	0.379718	0.000263464	postive
IDH1	AL031775.1	0.349272	0.000852028	postive
FADD	AP000695.1	0.358354	0.000607603	postive
FAS	AP000695.1	0.354293	0.000707659	postive
AXL	AP000695.1	0.355046	0.000688044	postive
DIABLO	NEXN-AS1	-0.374823	0.000320696	negative
SPATA2	NEXN-AS1	-0.371013	0.000372911	negative
FAS	PAXIP1-AS2	0.359821	0.000574782	postive
TRIM11	PAXIP1-AS2	-0.376805	0.000296265	negative
PANX1	PAXIP1-AS2	0.409272	7.51684e-05	postive
ID1	PAXIP1-AS2	-0.363028	0.000508564	negative
BCL2	PAXIP1-AS2	0.353157	0.000738202	postive
EGFR	PAXIP1-AS2	0.460087	6.48657e-06	postive
APP	PAXIP1-AS2	0.368841	0.000406076	postive
MLKL	RAB11B-AS1	0.349148	0.000855936	postive
RNF31	RAB11B-AS1	-0.357867	0.000618879	negative
CDKN2A	AP000350.5	-0.368337	0.000414144	negative
TSC1	BX322562.1	-0.35784	0.000619522	negative
TNFRSF1A	BX322562.1	0.362925	0.000510589	postive
BRAF	BX322562.1	-0.352571	0.000754427	negative
SIRT2	BX322562.1	0.390997	0.000165528	postive
SIRT1	BX322562.1	-0.536141	7.30798e-08	negative
MPG	BX322562.1	0.345541	0.000976197	postive
HSP90AA1	BX322562.1	-0.360186	0.000566859	negative
CD40	BX322562.1	0.380099	0.000259428	postive
TARDBP	BX322562.1	-0.380369	0.000256614	negative
OTULIN	LINC00863	-0.422104	4.19942e-05	negative
BCL2	MAGI2-AS3	0.435192	2.26226e-05	postive
APP	MAGI2-AS3	0.352586	0.000754012	postive
GATA3	AC027348.1	0.34859	0.000873604	postive
EGFR	LINC01852	-0.348089	0.000889744	negative
MYC	AC079949.2	-0.452162	9.75763e-06	negative
ID1	AC009309.1	-0.353994	0.000715585	negative
MLKL	VIM-AS1	0.474636	2.98347e-06	postive
IPMK	VIM-AS1	0.386755	0.000197531	postive
CYLD	VIM-AS1	0.374849	0.000320361	postive
CFLAR	VIM-AS1	0.3786	0.000275637	postive
IPMK	AL158071.3	0.350469	0.000815372	postive
RNF31	AL136295.6	0.408139	7.90447e-05	postive
TARDBP	AL136295.6	0.38074	0.000252773	postive
OTULIN	AC007773.1	-0.350895	0.000802657	negative
TRIM11	AL138976.2	-0.381672	0.000243375	negative
ID1	AL138976.2	-0.359875	0.00057359	negative
BNIP3	AL138976.2	-0.381252	0.000247565	negative
APP	AC004241.2	-0.406642	8.44513e-05	negative
DNMT1	PAN3-AS1	-0.37855	0.000276192	negative
BNIP3	PAN3-AS1	-0.39588	0.00013465	negative
TARDBP	AL731577.2	-0.389397	0.000176991	negative
EGFR	AC021242.3	-0.351411	0.000787521	negative
BRAF	YTHDF3-AS1	-0.355787	0.000669205	negative
TRIM11	AP001528.1	-0.40356	9.66779e-05	negative
BNIP3	AP001528.1	-0.369579	0.000394522	negative
DNMT1	NARF-IT1	0.358197	0.000611221	postive
ATRX	AC005838.2	0.349106	0.000857249	postive
IDH2	GPRC5D-AS1	-0.422121	4.19625e-05	negative
MAP3K7	AL031282.2	0.348199	0.000886181	postive
BACH2	AL031282.2	0.502894	5.93792e-07	postive
APP	AL031282.2	0.350492	0.000814664	postive
USP22	COX10-AS1	0.498732	7.60103e-07	postive
ITPK1	AL161669.3	-0.37777	0.000285007	negative
RNF31	AL161669.3	0.350203	0.000823388	postive
ITPK1	AC004492.1	-0.345719	0.000969905	negative
BRAF	AC004492.1	0.380669	0.000253505	postive
STUB1	AC114730.3	0.357105	0.000636901	postive
PLK1	AC091057.1	0.355651	0.000672643	postive
PANX1	AC010973.2	-0.351295	0.00079092	negative
FAS	MIR17HG	-0.353004	0.000742411	negative
USP22	AC002553.1	0.364066	0.00048869	postive
CDKN2A	AL096865.1	-0.353497	0.000728936	negative
HSPA4	SNHG14	0.378875	0.000272596	postive
DNMT1	GRTP1-AS1	0.411486	6.80983e-05	postive
FADD	AL137186.2	0.392835	0.000153206	postive
FAS	AL137186.2	0.550126	2.82438e-08	postive
TNFSF10	AL137186.2	0.507744	4.43479e-07	postive
PANX1	AL137186.2	0.404175	9.41161e-05	postive
IDH2	AL137186.2	-0.367075	0.000435	negative
KLF9	AL137186.2	0.360819	0.000553379	postive
AXL	FGD5-AS1	0.418447	4.96936e-05	postive
BCL2	FGD5-AS1	0.425481	3.58864e-05	postive
BACH2	FGD5-AS1	0.360854	0.000552645	postive
BNIP3	FGD5-AS1	-0.358532	0.000603544	negative
APP	FGD5-AS1	0.484202	1.75539e-06	postive
HSP90AA1	AC087623.2	-0.394887	0.000140457	negative
TARDBP	AC087623.2	-0.429629	2.95189e-05	negative
USP22	AC015726.1	0.400337	0.000111209	postive
ATRX	MALAT1	0.345864	0.000964804	postive
ITPK1	AC124067.2	0.386755	0.000197533	postive
FAS	AC073115.1	0.390108	0.000171808	postive
SQSTM1	AC073115.1	0.43917	1.86504e-05	postive
EGFR	AC073115.1	0.491185	1.17969e-06	postive
FAS	AL596244.1	0.364346	0.000483455	postive
TRIM11	AL596244.1	-0.389927	0.000173112	negative
EGFR	AL596244.1	0.480419	2.16919e-06	postive
APP	AL596244.1	0.402062	0.000103199	postive
CYLD	AC127024.5	-0.348501	0.000876458	negative
ATRX	AC024075.2	0.351891	0.000773671	postive
EGFR	AC024075.2	0.401636	0.000105127	postive
APP	AC024075.2	0.387108	0.000194669	postive
MLKL	AC093278.2	0.57201	5.82919e-09	postive
RIPK3	AC093278.2	0.465469	4.88686e-06	postive
TNFSF10	AC093278.2	0.358955	0.000593959	postive
TNFRSF1B	AC093278.2	0.355286	0.000681893	postive
CFLAR	AC093278.2	0.490437	1.23146e-06	postive
IDH1	AC093278.2	0.461938	5.88789e-06	postive
BNIP3	AC093278.2	-0.522171	1.81108e-07	negative
CD40	AC093278.2	0.47816	2.45839e-06	postive
TRAF2	EXOSC10-AS1	0.347383	0.000912969	postive
IPMK	AL162274.1	0.359664	0.000578203	postive
BRAF	AL162274.1	0.39379	0.000147146	postive
BNIP3	AL162274.1	0.568855	7.37096e-09	postive
IDH2	AC096586.2	-0.351542	0.000783727	negative
APP	AC096586.2	0.445414	1.37062e-05	postive
TRAF2	AL355987.4	0.368115	0.00041774	postive
MLKL	AC008972.2	0.372899	0.000346161	postive
RIPK3	AC008972.2	0.353752	0.000722066	postive
TNFRSF1B	AC008972.2	0.371051	0.000372364	postive
BCL2L11	AC008972.2	-0.382629	0.000234062	negative
DIABLO	LINC01184	0.376073	0.000305087	postive
HSPA4	LINC01184	0.359752	0.00057629	postive
ITPK1	AC007406.3	0.36497	0.00047196	postive
TNFRSF1B	AC007406.3	0.383003	0.000230504	postive
FAS	LINC02593	-0.582434	2.63775e-09	negative
TNFRSF1A	LINC02593	-0.483016	1.87628e-06	negative
TNFSF10	LINC02593	-0.364763	0.000475746	negative
ID1	LINC02593	0.440755	1.72574e-05	postive
SLC39A7	LINC02593	0.363659	0.000496396	postive
EGFR	LINC02593	-0.446784	1.27999e-05	negative
MAPK8	AC131097.3	-0.367828	0.000422439	negative
TNFSF10	URB1-AS1	0.353021	0.000741949	postive
CFLAR	AP001033.2	0.362351	0.000521935	postive
ITPK1	LINC01137	0.359863	0.000573866	postive
TNFRSF1A	LINC01137	0.348705	0.000869921	postive
TNFSF10	LINC01137	0.426344	3.44645e-05	postive
TNFRSF1B	LINC01137	0.388749	0.000181835	postive
BRAF	LINC01137	-0.35055	0.000812925	negative
MLKL	AL355312.3	0.355757	0.000669978	postive
TRAF2	MALINC1	-0.420055	4.61582e-05	negative
EGFR	AC009974.1	0.402617	0.000100736	postive
PANX1	LINC02544	0.377963	0.000282804	postive
MAP3K7	LINC02544	0.359242	0.000587533	postive
GATA3	ATP1A1-AS1	-0.362771	0.000513597	negative
TRIM11	AC064807.4	-0.352124	0.000767039	negative
EGFR	AC064807.4	0.351273	0.000791537	postive
MLKL	AL161785.1	0.371623	0.000364057	postive
RIPK3	AL161785.1	0.423601	3.91765e-05	postive
ITPK1	AL161785.1	0.364072	0.000488579	postive
TNFRSF1A	AL161785.1	0.376593	0.0002988	postive
TNFSF10	AL161785.1	0.453416	9.15334e-06	postive
TNFRSF1B	AL161785.1	0.52828	1.22398e-07	postive
CFLAR	AL161785.1	0.346236	0.000951876	postive
BNIP3	AL161785.1	-0.453441	9.14198e-06	negative
CD40	AL161785.1	0.362451	0.000519946	postive
BCL2L11	AL161785.1	-0.35003	0.000828658	negative
TLR3	SENCR	0.453158	9.27499e-06	postive
CASP8	SENCR	0.363711	0.000495412	postive
CFLAR	SENCR	0.378837	0.000273011	postive
DDX58	SENCR	0.425142	3.64611e-05	postive
MYC	AC005479.2	-0.420381	4.54728e-05	negative
CDKN2A	AC005479.2	-0.357135	0.000636198	negative
CD40	AC005479.2	0.380097	0.000259459	postive
STUB1	AC006001.2	0.348883	0.000864284	postive
PANX1	AC036214.2	0.366748	0.000440559	postive
MYC	PRKAG2-AS1	0.552243	2.43656e-08	postive
BRAF	PRKAG2-AS1	0.378397	0.000277902	postive
BNIP3	PRKAG2-AS1	0.412549	6.49301e-05	postive
TLR3	LINC02202	0.415577	5.66361e-05	postive
TSC1	LINC02202	-0.358778	0.000597938	negative
CASP8	LINC02202	0.396793	0.000129507	postive
IDH1	LINC02202	0.472099	3.42485e-06	postive
HSP90AA1	LINC02202	-0.387546	0.000191161	negative
TLR3	C21orf62-AS1	0.446311	1.31058e-05	postive
DDX58	C21orf62-AS1	0.348225	0.000885328	postive
CDKN2A	AC021188.1	-0.370986	0.000373311	negative
FAS	LINC00663	0.350016	0.000829082	postive
EGFR	LINC00663	0.395575	0.000136407	postive
CYLD	AC005034.3	0.454716	8.56412e-06	postive
IDH2	LINC01410	-0.382505	0.000235241	negative
CASP8	Z83843.1	0.385151	0.000211061	postive
CFLAR	Z83843.1	0.422253	4.17066e-05	postive
TNFRSF1A	ARHGAP5-AS1	0.40784	8.00997e-05	postive
BRAF	AC069307.1	-0.346745	0.000934428	negative
SIRT3	CAPN10-DT	0.498595	7.6628e-07	postive
FADD	AC011451.1	0.370104	0.000386484	postive
FAS	AC011451.1	0.405839	8.74896e-05	postive
TNFSF10	AC011451.1	0.395358	0.000137676	postive
PANX1	AC011451.1	0.391914	0.00015927	postive
PLK1	AC011451.1	-0.375155	0.000316481	negative
EGFR	AC011451.1	0.403662	9.62492e-05	postive
MAP3K7	IGF2-AS	0.371209	0.000370047	postive
GATA3	IGF2-AS	0.382297	0.000237249	postive
KLF9	IGF2-AS	-0.363166	0.000505878	negative
TNFRSF1A	C1RL-AS1	0.350322	0.000819784	postive
HDAC9	C1RL-AS1	0.372269	0.000354892	postive
HSPA4	AL035458.2	0.390022	0.000172431	postive
FAS	AL451069.1	-0.458956	6.88021e-06	negative
ITPK1	AL451069.1	-0.37299	0.000344915	negative
TNFRSF1A	AL451069.1	-0.363582	0.000497867	negative
EGFR	AL451069.1	-0.350003	0.00082947	negative
FAS	AC242426.2	0.40806	7.93224e-05	postive
PANX1	AC242426.2	0.453595	9.07004e-06	postive
IDH2	AC242426.2	-0.404593	9.24091e-05	negative
EGFR	AC242426.2	0.347484	0.000909626	postive
FAS	AL137003.1	0.400657	0.000109679	postive
TRIM11	AL137003.1	-0.405411	8.91532e-05	negative
PANX1	AL137003.1	0.389285	0.000177819	postive
HDAC9	AL137003.1	0.402932	9.9365e-05	postive
EGFR	AL137003.1	0.425977	3.50635e-05	postive
SQSTM1	AC092490.1	0.437489	2.02423e-05	postive
IDH1	RBMS3-AS3	0.398711	0.000119283	postive
BNIP3	RBMS3-AS3	-0.351124	0.000795923	negative
FAS	LINC02608	-0.364163	0.000486862	negative
EGFR	LINC02608	-0.39493	0.000140205	negative
TARDBP	AC002467.1	0.429179	3.01542e-05	postive
HSP90AA1	DNAJC3-DT	0.387523	0.000191347	postive
BCL2L11	DNAJC3-DT	0.40371	9.60494e-05	postive
MLKL	AC108673.2	0.373777	0.000334321	postive
TNFRSF1A	CYTOR	0.399234	0.000116629	postive
ID1	CYTOR	-0.359441	0.000583112	negative
MYC	AC138207.2	0.353029	0.000741726	postive
FAS	LINC01894	0.440585	1.74022e-05	postive
TRIM11	LINC01894	-0.406822	8.37836e-05	negative
EGFR	LINC01894	0.446958	1.26886e-05	postive
APP	LINC01894	0.383479	0.00022606	postive
TLR3	TBC1D8-AS1	0.359137	0.000589886	postive
FAS	NKILA	0.48586	1.59858e-06	postive
TNFRSF1A	NKILA	0.430741	2.79994e-05	postive
BACH2	NKILA	0.438061	1.9687e-05	postive
EGFR	NKILA	0.457282	7.50404e-06	postive
TRIM11	AC006504.7	0.344972	0.000996506	postive
EGFR	AC006504.7	-0.349663	0.000839892	negative
APP	AC006504.7	-0.382838	0.000232066	negative
BCL2	AC016949.1	0.368555	0.000410633	postive
IDH1	CPNE8-AS1	0.369745	0.00039196	postive
TRIM11	RAP2C-AS1	-0.389934	0.000173065	negative
TRAF2	RAP2C-AS1	-0.354213	0.000709748	negative
CYLD	RAP2C-AS1	0.35379	0.000721031	postive
ID1	RAP2C-AS1	-0.418381	4.98437e-05	negative
CYLD	AC011815.2	-0.34632	0.00094897	negative
TLR3	SCAMP1-AS1	0.555088	1.99459e-08	postive
TARDBP	AC079807.1	-0.447591	1.22926e-05	negative
FAS	LINC00702	0.382616	0.000234177	postive
CYLD	LINC00702	0.423795	3.88251e-05	postive
ID1	LINC00702	-0.35464	0.000698542	negative
APP	ARF4-AS1	-0.346372	0.000947185	negative
STUB1	AC133552.5	0.382361	0.000236631	postive
ATRX	AC008764.2	0.420263	4.5719e-05	postive
EGFR	AC008764.2	0.432082	2.62666e-05	postive
APP	AC008764.2	0.356038	0.000662957	postive
DNMT1	AC022098.1	0.371812	0.000361362	postive
TLR3	LINC01094	0.359338	0.000585404	postive
TNFRSF1A	LINC01094	0.361578	0.000537587	postive
TNFSF10	LINC01094	0.507468	4.50955e-07	postive
TNFRSF1B	LINC01094	0.492344	1.10345e-06	postive
SQSTM1	LINC01094	0.401594	0.000105319	postive
ATRX	LINC01094	0.379543	0.000265341	postive
TNFRSF21	LINC01094	0.379401	0.000266872	postive
TSC1	LINC01679	0.412479	6.51322e-05	postive
IPMK	LINC01679	0.363462	0.000500164	postive
PANX1	LINC01679	0.382081	0.000239349	postive
STAT3	LINC01679	0.351687	0.000779548	postive
EGFR	LINC01679	0.386741	0.000197646	postive
MLKL	AC016876.2	0.574082	4.99017e-09	postive
IDH1	AC016876.2	0.415765	5.61533e-05	postive
TNFSF10	HLA-DQB1-AS1	0.346399	0.000946263	postive
TNFRSF1B	HLA-DQB1-AS1	0.461349	6.07256e-06	postive
CFLAR	HLA-DQB1-AS1	0.428351	3.13586e-05	postive
LEF1	TOB1-AS1	-0.368761	0.000407351	negative
APP	TOB1-AS1	-0.409615	7.40316e-05	negative
FAS	AP001434.1	0.393749	0.000147406	postive
FAS	FAM225A	0.413072	6.34216e-05	postive
PANX1	FAM225A	0.355978	0.000664447	postive
EGFR	FAM225A	0.353801	0.000720735	postive
TSC1	AC017083.1	-0.34899	0.000860907	negative
APP	AL160006.1	0.411302	6.86616e-05	postive
MLKL	AC016717.2	0.552371	2.41481e-08	postive
CFLAR	AC016717.2	0.428971	3.04521e-05	postive
IDH1	AC016717.2	0.434806	2.30486e-05	postive
RIPK3	SFTA1P	0.36253	0.000518363	postive
IDH1	SFTA1P	0.357766	0.000621253	postive
HSP90AA1	SFTA1P	-0.459527	6.67859e-06	negative
CD40	SFTA1P	0.405597	8.84264e-05	postive
ATRX	AC064801.1	-0.381779	0.000242314	negative
RNF31	LINC00240	0.386313	0.000201178	postive
PLK1	AC104695.2	-0.430603	2.81848e-05	negative
FAS	MIR99AHG	0.382302	0.000237201	postive
TRIM11	MIR99AHG	-0.411969	6.66401e-05	negative
CFLAR	MIR99AHG	-0.348168	0.000887174	negative
HDAC9	MIR99AHG	0.430785	2.79413e-05	postive
CD40	MIR99AHG	-0.475513	2.84375e-06	negative
EGFR	MIR99AHG	0.413776	6.14411e-05	postive
APP	MIR99AHG	0.495099	9.40438e-07	postive
BNIP3	OLMALINC	0.425245	3.6285e-05	postive
STUB1	AC012676.1	0.419964	4.63536e-05	postive
ATRX	AC090204.1	-0.358964	0.000593743	negative
SIRT3	AC020558.1	0.375841	0.000307922	postive
STUB1	AC020558.1	0.413966	6.09155e-05	postive
HSP90AA1	AC020558.1	-0.370067	0.000387041	negative
APP	AC020558.1	-0.366505	0.000444747	negative
IDH2	AL138921.2	0.352663	0.000751866	postive
FAS	AP001189.3	0.376998	0.000293989	postive
EGFR	AP001189.3	0.361938	0.000530235	postive
BACH2	PRKCZ-AS1	0.386682	0.000198135	postive
GATA3	PRKCZ-AS1	0.417193	5.26226e-05	postive
DIABLO	SSBP3-AS1	-0.354901	0.000691774	negative
HAT1	SSBP3-AS1	-0.368191	0.000416517	negative
BACH2	SSBP3-AS1	0.387548	0.000191146	postive
MLKL	ITGB2-AS1	0.406178	8.61943e-05	postive
CD40	ITGB2-AS1	0.444255	1.45192e-05	postive
IPMK	AL360181.2	0.410337	7.16861e-05	postive
FAS	AC144831.1	0.480642	2.14236e-06	postive
RIPK1	AC144831.1	0.383623	0.000224729	postive
PANX1	AC144831.1	0.384818	0.000213965	postive
STAT3	AC144831.1	0.395468	0.000137034	postive
HDAC9	AC144831.1	0.360714	0.000555585	postive
APP	AC144831.1	0.38783	0.000188921	postive
MAP3K7	AP001267.3	0.359213	0.000588168	postive
STUB1	AP001267.3	-0.391147	0.000164486	negative
MPG	AP001267.3	-0.380619	0.000254021	negative
BACH2	AP001267.3	0.347484	0.000909627	postive
HSP90AA1	AP001267.3	0.454081	8.84754e-06	postive
DNMT1	MBNL1-AS1	0.368356	0.000413841	postive
BRAF	MBNL1-AS1	0.369283	0.000399108	postive
RIPK3	AL445423.1	0.423183	3.9946e-05	postive
BACH2	AC145124.1	0.467682	4.34367e-06	postive
TLR3	LINC00900	0.44694	1.27003e-05	postive
CASP8	LINC00900	0.356002	0.000663836	postive
IDH1	LINC00900	0.519783	2.10661e-07	postive
FAS	AC087392.5	0.402264	0.000102295	postive
RIPK1	AC087392.5	0.346094	0.000956806	postive
TRIM11	AC087392.5	-0.374544	0.00032428	negative
OTULIN	AC087392.5	0.395558	0.000136509	postive
BACH2	AC087392.5	0.478228	2.44919e-06	postive
EGFR	AC087392.5	0.382327	0.000236961	postive
SIRT1	PPP3CB-AS1	0.354328	0.000706725	postive
MYC	FOXP4-AS1	0.348798	0.000866954	postive
TNFRSF1A	AC005840.4	0.351412	0.000787491	postive
TRIM11	WDFY3-AS2	-0.356077	0.000661983	negative
APP	WDFY3-AS2	0.470627	3.70859e-06	postive
BRAF	GSN-AS1	0.418978	4.84993e-05	postive
HDAC9	GSN-AS1	0.355506	0.000676297	postive
APP	GSN-AS1	0.354573	0.000700297	postive
GATA3	SNTG2-AS1	0.368959	0.000404205	postive
HSPA4	RAET1E-AS1	-0.400867	0.000108687	negative
HDAC9	RAET1E-AS1	0.357815	0.000620101	postive
TARDBP	RAET1E-AS1	-0.406743	8.40767e-05	negative
CASP8	AC025171.2	0.360716	0.000555545	postive
BACH2	AL356417.2	0.366603	0.000443052	postive
EGFR	SAP30L-AS1	0.385885	0.00020477	postive
TLR3	PKP4-AS1	0.473416	3.18865e-06	postive
BNIP3	OSER1-DT	-0.347153	0.00092066	negative
FAS	TPRG1-AS1	0.404073	9.45368e-05	postive
ID1	MIR646HG	-0.374344	0.000326866	negative
MLKL	AC090559.1	0.465277	4.93681e-06	postive
RIPK3	AC090559.1	0.421018	4.41573e-05	postive
MYC	AC090559.1	-0.416454	5.44231e-05	negative
TNFRSF1A	AC090559.1	0.395315	0.000137929	postive
TNFSF10	AC090559.1	0.454462	8.6763e-06	postive
TNFRSF1B	AC090559.1	0.422445	4.13362e-05	postive
CFLAR	AC090559.1	0.505779	4.99422e-07	postive
IDH1	AC090559.1	0.382146	0.000238718	postive
BNIP3	AC090559.1	-0.454126	8.82686e-06	negative
FAS	AL133215.2	-0.377351	0.00028985	negative
TNFRSF1B	AL133215.2	-0.394509	0.000142733	negative
BCL2L11	AL133215.2	0.365717	0.000458518	postive
EGFR	AL133215.2	-0.485693	1.61373e-06	negative
MYC	USP2-AS1	0.570133	6.70473e-09	postive
APP	LINC01311	-0.429615	2.95381e-05	negative
TSC1	AC087683.2	0.345215	0.00098777	postive
IPMK	MMP25-AS1	-0.375322	0.000314378	negative
MLKL	LINC02356	0.460795	6.25097e-06	postive
USP22	LINC02356	-0.348152	0.000887703	negative
MYC	PVT1	0.619388	1.24941e-10	postive
HSPA4	CEBPB-AS1	0.40049	0.000110476	postive
FAS	SATB2-AS1	-0.400561	0.000110139	negative
TRIM11	SATB2-AS1	0.406916	8.34355e-05	postive
AXL	SATB2-AS1	-0.355265	0.000682411	negative
EGFR	SATB2-AS1	-0.537686	6.59316e-08	negative
APP	OTUD6B-AS1	0.441631	1.65296e-05	postive
TARDBP	TMEM254-AS1	-0.353879	0.000718654	negative
MYC	SNHG4	0.480007	2.21938e-06	postive
BNIP3	AC091563.1	-0.364599	0.000478762	negative
TLR3	USP27X-AS1	0.352132	0.000766806	postive
IDH1	USP27X-AS1	0.384301	0.000218566	postive
BNIP3	USP27X-AS1	-0.350887	0.000802913	negative
SIRT3	AC110285.2	0.356439	0.000653041	postive
TSC1	MCM3AP-AS1	0.391779	0.000160178	postive
MYC	MCM3AP-AS1	0.456235	7.9207e-06	postive
FAS	LINC01605	0.478017	2.47801e-06	postive
TRIM11	LINC01605	-0.447894	1.21072e-05	negative
PANX1	LINC01605	0.486995	1.49894e-06	postive
ID1	LINC01605	-0.453468	9.12903e-06	negative
EGFR	LINC01605	0.501074	6.61755e-07	postive
RIPK3	HEIH	0.350767	0.000806452	postive
TRIM11	TBX2-AS1	0.416089	5.53341e-05	postive
HSPA4	TBX2-AS1	-0.353805	0.000720622	negative
SIRT3	LINC02062	0.419146	4.81277e-05	postive
TRIM11	AP003119.2	0.398579	0.000119961	postive
EGFR	AP003119.2	-0.412534	6.49715e-05	negative
FAS	C10orf71-AS1	0.384372	0.000217925	postive
ID1	C10orf71-AS1	-0.348769	0.000867876	negative
CASP8	AC079089.1	-0.404751	9.1772e-05	negative
MYC	AC079089.1	0.426761	3.37963e-05	postive
CFLAR	AC079089.1	-0.403917	9.51847e-05	negative
HSP90AA1	AC079089.1	0.350346	0.000819062	postive
MLKL	C22orf34	0.511334	3.56251e-07	postive
TSC1	C22orf34	-0.356567	0.000649918	negative
CFLAR	C22orf34	0.417652	5.15325e-05	postive
MPG	C22orf34	0.456081	7.98366e-06	postive
CD40	C22orf34	0.450893	1.04072e-05	postive
BRAF	Z69706.1	-0.443902	1.47752e-05	negative
SIRT1	Z69706.1	-0.429105	3.02604e-05	negative
MLKL	CARD8-AS1	0.606976	3.6358e-10	postive
RIPK3	CARD8-AS1	0.350977	0.000800236	postive
CASP8	CARD8-AS1	0.389734	0.000174516	postive
MYC	CARD8-AS1	-0.362384	0.000521274	negative
TNFSF10	CARD8-AS1	0.492875	1.07006e-06	postive
CYLD	CARD8-AS1	0.347481	0.000909724	postive
CFLAR	CARD8-AS1	0.530977	1.02703e-07	postive
CDKN2A	CARD8-AS1	-0.380272	0.000257619	negative
IDH1	CARD8-AS1	0.473828	3.11778e-06	postive
BNIP3	CARD8-AS1	-0.486728	1.5218e-06	negative
TRAF2	AL355075.2	-0.463124	5.53189e-06	negative
MPG	AL355075.2	-0.382309	0.000237131	negative
RNF31	AL355075.2	0.352206	0.000764706	postive
RNF31	ZFHX2-AS1	0.413071	6.34236e-05	postive
TNFRSF1B	AC040977.1	0.360244	0.000565613	postive
MLKL	AL138756.1	0.353433	0.000730661	postive
IDH1	AL138756.1	0.353044	0.000741318	postive
CYLD	AL592435.1	-0.3642	0.000486175	negative
CFLAR	AL592435.1	-0.345521	0.000976888	negative
TRIM11	LINC01176	0.427879	3.20642e-05	postive
MLKL	TNFRSF10A-AS1	0.484746	1.70238e-06	postive
TNFSF10	TNFRSF10A-AS1	0.359694	0.000577547	postive
CYLD	TNFRSF10A-AS1	0.359273	0.000586845	postive
CFLAR	TNFRSF10A-AS1	0.346013	0.000959625	postive
SIRT3	AP003392.1	-0.411732	6.73517e-05	negative
BACH2	AL356019.2	0.463076	5.54582e-06	postive
SIRT1	AC098487.1	-0.385053	0.000211908	negative
HSP90AA1	AC017048.3	-0.369731	0.000392171	negative
TNFRSF1B	AL583785.1	0.357913	0.000617812	postive
BNIP3	AL583785.1	-0.360282	0.00056479	negative
TNFSF10	AL135818.1	0.346969	0.000926839	postive
USP22	AL021707.6	-0.356939	0.000640889	negative
FAS	AP000223.1	0.377979	0.000282626	postive
RIPK3	AC022706.1	0.450865	1.04222e-05	postive
BACH2	AC020916.1	0.370243	0.000384369	postive
CYLD	LINC02541	0.354608	0.00069937	postive
DDX58	LINC02541	0.383587	0.000225065	postive
ID1	LINC01943	-0.364182	0.000486516	negative
TARDBP	AC002550.2	0.35347	0.000729674	postive
TRIM11	AL391121.1	0.432005	2.63631e-05	postive
SIRT1	AL391121.1	0.347338	0.000914463	postive
DIABLO	AP003068.1	0.370276	0.000383881	postive
TNFSF10	LINC01278	0.375649	0.000310302	postive
IDH2	LINC01278	-0.352099	0.000767746	negative
MLKL	AC008771.1	0.498071	7.90256e-07	postive
MPG	AC008771.1	0.401716	0.000104761	postive
BACH2	AC008771.1	-0.40514	9.02201e-05	negative
IPMK	AL158212.3	0.375585	0.000311096	postive
STUB1	AL158212.3	-0.36756	0.000426885	negative
SIRT1	AL158212.3	0.41428	6.00576e-05	postive
MPG	AL158212.3	-0.474551	2.99724e-06	negative
IDH1	AC009779.2	0.385564	0.000207492	postive
IDH1	LINC00839	0.361958	0.000529839	postive
BACH2	WNT5A-AS1	0.344904	0.000998944	postive
IDH1	WNT5A-AS1	-0.359908	0.000572882	negative
HDAC9	AP000759.1	0.422491	4.12481e-05	postive
RNF31	AC002553.2	0.397698	0.000124584	postive
BACH2	HOXB-AS1	-0.367644	0.000425487	negative
MLKL	RRN3P2	0.359506	0.000581693	postive
HDAC9	AC018926.3	0.358585	0.000602337	postive
STUB1	AC005332.3	-0.359248	0.000587394	negative
MPG	AC005332.3	-0.364751	0.000475958	negative
FAS	AL109741.1	0.351502	0.000784873	postive
TNFRSF1A	AL109741.1	0.36477	0.000475608	postive
STAT3	AL109741.1	0.374679	0.000322542	postive
EGFR	AL109741.1	0.397919	0.000123408	postive
TNFRSF21	AL109741.1	0.35511	0.000686387	postive
TLR3	AC017033.1	0.444248	1.45245e-05	postive
CASP8	AC017033.1	0.384231	0.00021919	postive
BACH2	AC017033.1	-0.395196	0.000138625	negative
IDH1	AC017033.1	0.367429	0.000429064	postive
EGFR	AC017033.1	-0.394929	0.000140207	negative
STAT3	AL354733.3	0.345202	0.000988254	postive
APP	AL354733.3	0.351641	0.000780874	postive
FAS	ALOX12-AS1	0.359899	0.000573066	postive
TSC1	AL355353.1	-0.360954	0.000550543	negative
STAT3	AL355353.1	-0.390063	0.000172129	negative
APP	AL355353.1	-0.421022	4.41482e-05	negative
CYLD	AL049840.3	0.39246	0.000155649	postive
MAP3K7	AL513550.1	0.360555	0.000558956	postive
DIABLO	UBA6-AS1	0.51786	2.37714e-07	postive
FAS	AC073115.2	0.382239	0.000237811	postive
SQSTM1	AC073115.2	0.407149	8.25825e-05	postive
HDAC9	AC073115.2	0.38447	0.00021705	postive
EGFR	AC073115.2	0.438958	1.88443e-05	postive
TRIM11	AC132192.2	0.35331	0.000734029	postive
GATA3	LINC01521	0.345955	0.000961648	postive
				postive
				negative
				postive
				postive
				postive
				postive
				negative

## Sheet: S5
Table S5: Differentially analysis of the necroptosis-related lncRNA.
Differentially expressed necroptosis-related lncRNA	conMean	treatMean	logFC	pValue	fdr
LINC02126	0.00707558	1.47575	1.46867	4.17743e-44	4.23315e-43
FOXD2-AS1	0.240332	1.8051	1.56477	3.4912e-39	1.93909e-38
MEF2C-AS1	1.36268	0.255476	-1.1072	5.28904e-44	5.24354e-43
MRPL20-AS1	2.12421	3.50714	1.38293	4.79771e-38	2.4575e-37
AC087276.1	0.0692285	1.32034	1.25112	1.76365e-37	8.74241e-37
AC139768.1	2.90616	1.27358	-1.63258	2.04727e-46	3.43198e-45
LINC01615	0.0289791	1.58549	1.55651	2.16357e-42	1.74984e-41
AC092384.2	1.638	0.428951	-1.20904	9.87869e-34	3.77932e-33
AC012306.2	2.01212	3.19564	1.18351	1.16409e-29	3.5896e-29
DNM3OS	0.257194	3.07127	2.81407	1.4472e-48	6.82026e-47
AL355574.1	0.114665	1.95241	1.83774	2.65494e-45	3.26381e-44
CIRBP-AS1	0.63838	2.06796	1.42958	2.74893e-33	1.01788e-32
AC078777.1	0.107172	1.16302	1.05584	6.86046e-39	3.69903e-38
AC005224.3	0.0107023	1.06918	1.05847	9.44491e-42	7.31782e-41
MIR1-1HG-AS1	2.0207	0.0868717	-1.93383	1.65341e-46	2.93162e-45
LINC01711	0.0275891	1.20018	1.17259	3.44237e-32	1.19768e-31
MIR133A1HG	2.6953	0.0726601	-2.62264	6.7647e-47	1.38601e-45
AC004921.1	0.0374047	1.51071	1.4733	9.0992e-34	3.51023e-33
AC069360.1	3.90942	1.33664	-2.57278	9.24234e-34	3.5506e-33
MAFG-DT	0.330261	2.42788	2.09762	6.37389e-48	1.78083e-46
TRAF3IP2-AS1	1.5455	0.491544	-1.05396	2.75352e-48	9.06696e-47
AL445524.1	2.64444	1.42459	-1.21985	6.262e-28	1.77648e-27
AC006942.1	1.86976	0.422799	-1.44696	4.85065e-46	7.33164e-45
LINC01836	0.121388	1.14579	1.0244	1.09863e-17	2.07569e-17
AC131097.2	1.51755	0.109981	-1.40757	2.31418e-39	1.33355e-38
LINC00662	1.93115	3.14513	1.21399	3.93328e-07	5.29414e-07
AP001505.1	1.79435	3.58482	1.79047	6.08226e-36	2.72225e-35
MELTF-AS1	0.634448	2.62323	1.98878	1.17936e-35	5.15342e-35
HHLA3	1.25649	3.9216	2.66511	1.32648e-48	6.79451e-47
TMEM161B-AS1	3.2268	0.867983	-2.35882	1.55342e-48	6.82026e-47
AP001330.4	0.00207527	1.89564	1.89356	8.48435e-49	6.79451e-47
AC008870.2	1.72848	0.386811	-1.34167	3.0402e-48	9.66575e-47
LINC01436	0.196778	1.63275	1.43597	2.65686e-07	3.61301e-07
AC124798.1	0.260794	1.38629	1.12549	7.61295e-41	5.35812e-40
AC026304.1	1.25344	0.241921	-1.01152	2.11403e-42	1.7249e-41
PAX8-AS1	1.56728	0.468706	-1.09857	3.11991e-29	9.49357e-29
AC138207.5	0.0996655	3.08357	2.9839	4.13258e-47	9.12325e-46
LINC02298	0.148625	1.43762	1.289	6.79669e-41	4.85779e-40
AC036108.3	2.25783	0.174699	-2.08314	3.52447e-48	1.08319e-46
ZNF213-AS1	2.51405	1.11392	-1.40013	9.91543e-44	9.52295e-43
BOLA3-AS1	0.604818	1.73482	1.13	9.98511e-35	4.07372e-34
AC010894.2	1.33333	0.209061	-1.12427	1.61792e-41	1.22272e-40
AL669970.3	0.0342679	1.11632	1.08205	9.97485e-29	2.92892e-28
TMPO-AS1	0.115339	1.48896	1.37362	1.00986e-48	6.79451e-47
GAS5	5.73773	7.19274	1.45501	3.8831e-21	8.28755e-21
AP001542.3	1.71836	0.676398	-1.04197	4.73773e-28	1.35238e-27
AC024075.3	1.70621	3.2404	1.53419	1.50313e-28	4.38572e-28
AC017076.1	0.166059	1.38535	1.21929	3.25695e-29	9.87798e-29
MIR1-1HG	6.22427	0.18183	-6.04244	1.06669e-47	2.89261e-46
AC016747.1	0.446074	2.47757	2.03149	1.46737e-45	1.8533e-44
AC135178.6	0.00950907	1.75573	1.74622	1.54698e-46	2.85263e-45
AC064807.1	2.34186	1.20998	-1.13188	1.76041e-35	7.54931e-35
AC005288.1	2.21909	4.48739	2.26831	1.02701e-43	9.76186e-43
EIF3J-DT	2.40822	1.19905	-1.20917	8.63088e-46	1.17025e-44
AC093673.1	1.42448	3.1253	1.70083	1.69756e-34	6.86469e-34
AC009237.14	0.254863	1.95013	1.69527	1.99576e-46	3.40758e-45
NORAD	5.50618	8.67981	3.17363	4.50577e-46	6.92386e-45
AL133415.1	0.222346	3.43051	3.20817	1.2165e-48	6.79451e-47
U62317.1	0.0395547	2.71788	2.67833	9.48951e-49	6.79451e-47
AC053503.4	1.5385	0.205731	-1.33277	6.39872e-32	2.20135e-31
AC024075.1	0.701029	3.51927	2.81824	9.99373e-47	1.94146e-45
EPB41L4A-AS1	3.68988	2.31942	-1.37046	4.28627e-29	1.28728e-28
HCG25	3.08404	0.681611	-2.40243	1.87021e-48	7.49708e-47
LINC01549	0.00443484	2.7308	2.72637	1.45098e-33	5.4828e-33
AC010609.1	0.0275145	1.2984	1.27088	1.43721e-27	4.01549e-27
AC026471.4	0.714996	2.25478	1.53979	3.24798e-39	1.81493e-38
WDR86-AS1	0.075724	1.21519	1.13947	1.72112e-31	5.8556e-31
LINC01503	0.364788	1.53739	1.1726	6.78796e-34	2.64072e-33
AL353622.1	1.52447	0.485048	-1.03943	6.14436e-35	2.56339e-34
AC106786.1	0.0433199	1.11199	1.06867	6.92868e-42	5.41377e-41
AL928654.1	0.439049	1.55289	1.11384	2.86963e-45	3.43624e-44
LINC02475	0.0146893	1.89491	1.88022	1.58458e-39	9.36528e-39
AC093010.2	0.0103584	3.14099	3.13063	8.48494e-49	6.79451e-47
AC125807.2	2.50746	1.37362	-1.13383	4.51761e-26	1.16347e-25
DHRS4-AS1	1.65912	2.94364	1.28452	9.3337e-30	2.89753e-29
AL031985.3	0.151286	1.69503	1.54374	2.23233e-48	7.9162e-47
AC112721.2	0.0117653	1.53998	1.52821	1.94464e-45	2.42292e-44
AC093484.4	0.0294923	1.79828	1.76879	1.11993e-45	1.45458e-44
LINC02035	2.5472	0.945101	-1.6021	5.42638e-45	6.33307e-44
AL049840.4	2.87227	1.26851	-1.60376	9.64091e-43	8.08083e-42
AL589843.1	0.605307	3.08497	2.47966	6.17659e-42	4.86737e-41
AC084117.1	0.121014	1.2569	1.13588	6.71067e-39	3.63955e-38
PDCD4-AS1	0.22742	2.3855	2.15808	4.36664e-47	9.36289e-46
AC068888.1	2.39901	1.06676	-1.33225	1.29478e-40	8.65063e-40
AP003352.1	1.22993	2.40894	1.17901	1.72099e-32	6.05631e-32
LINC01060	0.0452969	1.06976	1.02446	1.93299e-34	7.78262e-34
AP000851.2	0.0238379	1.59906	1.57523	8.7346e-24	2.02854e-23
CCDC39	1.81332	0.747521	-1.0658	8.5302e-31	2.82908e-30
AL139287.1	2.23281	3.31822	1.08542	1.70482e-21	3.68977e-21
LINC-PINT	4.38617	0.504665	-3.88151	9.23384e-49	6.79451e-47
TYMSOS	0.0375206	1.24372	1.2062	3.81757e-47	8.79949e-46
AC092484.1	0.00232625	1.72903	1.7267	1.11966e-26	2.96646e-26
AC018904.1	0.575373	2.16007	1.5847	1.50726e-39	8.96576e-39
LINC00963	2.57506	3.68524	1.11018	3.31964e-24	7.80792e-24
AC005261.1	2.21115	4.15148	1.94033	1.0807e-40	7.3265e-40
AC010226.1	2.92734	0.440651	-2.48669	5.35341e-48	1.59221e-46
MAP4K3-DT	2.22718	0.787361	-1.43982	2.20023e-47	5.20157e-46
AC100803.3	1.6029	0.105903	-1.497	4.17806e-44	4.23315e-43
AL139288.1	0.0731543	1.60042	1.52726	8.46892e-38	4.26686e-37
ACTA2-AS1	2.03475	0.271872	-1.76288	4.8812e-45	5.76983e-44
AL133371.2	0.0257675	1.11333	1.08757	1.8646e-33	6.98846e-33
SNHG29	6.51032	8.96553	2.45521	5.36655e-44	5.25504e-43
ARHGAP27P1-BPTFP1-KPNA2P3	1.76385	0.695187	-1.06866	7.71319e-46	1.06143e-44
C2CD4D-AS1	0.205912	1.77304	1.56713	4.03825e-18	7.855e-18
LINC00957	1.77148	0.606893	-1.16458	2.37871e-39	1.36222e-38
TNK2-AS1	1.51967	0.266088	-1.25358	1.43549e-32	5.12993e-32
AL122010.1	0.597329	1.8652	1.26787	1.02247e-35	4.48912e-35
Z97200.1	0.2673	2.33849	2.07119	3.37999e-40	2.14921e-39
AL035071.1	1.25862	2.85981	1.60119	3.96544e-39	2.1893e-38
AL121832.2	1.13503	2.22203	1.08699	2.65304e-24	6.25602e-24
AL049838.1	0.273263	1.40293	1.12966	9.76196e-23	2.20601e-22
AC026401.3	0.846116	4.29289	3.44677	8.59005e-49	6.79451e-47
SNHG5	7.88844	5.50357	-2.38487	3.84595e-30	1.23124e-29
ENTPD3-AS1	2.03598	0.568679	-1.4673	4.15593e-47	9.12325e-46
LINC01117	0.0590917	1.21866	1.15957	1.72392e-47	4.54129e-46
AC083799.1	1.36053	2.39424	1.0337	5.64865e-25	1.38145e-24
AC087623.1	0.856602	1.91884	1.06224	9.77231e-18	1.85012e-17
LCMT1-AS1	1.58521	0.451341	-1.13387	5.41463e-44	5.25504e-43
LINC00205	0.446375	3.29511	2.84873	1.52068e-48	6.82026e-47
AC005532.1	0.185653	2.02801	1.84236	7.43474e-27	2.00434e-26
AL513165.1	1.47527	4.11983	2.64456	3.01883e-43	2.72879e-42
AC015922.2	0.448665	1.9365	1.48784	8.37935e-25	2.03309e-24
BX322234.1	0.265748	1.31502	1.04928	2.25861e-34	9.05408e-34
LINC01116	0.423956	4.08118	3.65723	1.23162e-48	6.79451e-47
AL390728.5	0.0170137	1.72507	1.70805	9.02861e-49	6.79451e-47
LINC02308	1.36661	0.0925049	-1.2741	2.23358e-44	2.45162e-43
MIR193BHG	2.94327	1.02748	-1.91579	5.22731e-40	3.21305e-39
SNHG18	0.614309	3.45193	2.83762	2.39045e-35	1.01567e-34
AL645608.6	0.00271519	1.71563	1.71291	1.28506e-42	1.06741e-41
AL035446.1	0.242919	1.90753	1.66461	8.20583e-28	2.32079e-27
ZNF710-AS1	3.90715	2.13129	-1.77586	1.66129e-32	5.86862e-32
AC007383.1	0.0021482	1.65553	1.65338	8.48445e-49	6.79451e-47
AC068870.2	0.43909	2.1147	1.67561	3.89279e-44	4.07859e-43
AC125257.1	1.16686	3.07535	1.9085	1.11978e-45	1.45458e-44
AGAP2-AS1	0.774801	4.97274	4.19794	1.27813e-48	6.79451e-47
PTOV1-AS1	3.05937	1.74849	-1.31088	5.28982e-38	2.6946e-37
NEAT1	8.45957	4.89411	-3.56545	4.37103e-43	3.80197e-42
FOXN3-AS1	0.561956	1.80832	1.24637	4.39957e-38	2.26615e-37
AL162171.1	2.26443	0.454753	-1.80968	1.01074e-46	1.94146e-45
ZFAS1	4.83035	6.39222	1.56187	5.97542e-26	1.52613e-25
AC012073.1	0.245893	1.92701	1.68112	2.16445e-48	7.9162e-47
JMJD1C-AS1	0.233184	1.3373	1.10412	9.0754e-41	6.19816e-40
AC007405.3	0.442771	1.49293	1.05016	4.54492e-21	9.65534e-21
AC092171.2	1.48549	3.73748	2.25199	1.86674e-46	3.24742e-45
HCG11	1.35226	2.96353	1.61127	9.54649e-31	3.14352e-30
LBX2-AS1	0.618821	3.32955	2.71073	3.98531e-44	4.1286e-43
LIPE-AS1	1.32898	0.245767	-1.08322	1.1346e-41	8.64548e-41
NPTN-IT1	1.55516	0.402655	-1.1525	1.28688e-44	1.44695e-43
WAC-AS1	1.84091	3.45263	1.61172	3.03569e-40	1.94369e-39
PXN-AS1	2.1073	1.09402	-1.01328	1.29595e-33	4.91716e-33
AC060766.6	0.0290191	1.03627	1.00725	9.28998e-47	1.86204e-45
AC060766.3	0.0141182	1.76262	1.7485	3.16019e-46	5.11175e-45
RPARP-AS1	1.65542	0.458304	-1.19711	4.25831e-43	3.74091e-42
LINC00844	2.79196	0.136043	-2.65592	5.70235e-47	1.1949e-45
HCP5	1.13266	2.28317	1.15051	1.79666e-17	3.37377e-17
MEG3	4.66493	0.82634	-3.83859	6.12982e-41	4.41539e-40
COL5A1-AS1	0.0129055	1.05002	1.03711	9.55315e-42	7.34e-41
AC010719.1	0.149791	1.18366	1.03387	6.80977e-31	2.26665e-30
VPS9D1-AS1	0.179318	1.93092	1.7516	2.86975e-45	3.43624e-44
AC090152.1	0.0633563	1.24921	1.18585	3.78635e-30	1.21638e-29
AP003068.2	2.48963	0.7526	-1.73703	8.00334e-41	5.59021e-40
AC002070.1	1.49624	0.479018	-1.01722	5.4145e-38	2.74295e-37
SLC12A5-AS1	0.0148184	4.12526	4.11045	2.55715e-48	8.73219e-47
AC005261.3	1.11442	2.53147	1.41705	2.25342e-40	1.47351e-39
AL035587.1	0.173404	2.19591	2.0225	9.60938e-49	6.79451e-47
TMEM44-AS1	0.885184	2.15083	1.26564	2.18889e-39	1.27731e-38
LINC01614	0.0102713	4.22106	4.21079	8.48479e-49	6.79451e-47
AL391422.4	0.522061	2.85769	2.33563	5.84937e-46	8.42674e-45
AC130371.2	0.501658	1.55629	1.05463	2.21871e-16	4.01107e-16
AL359076.1	0.465612	1.92955	1.46394	3.45682e-40	2.18301e-39
LINC01128	3.81269	1.29415	-2.51854	2.04778e-48	7.86689e-47
AC027348.1	1.63774	0.378783	-1.25895	2.35839e-41	1.76784e-40
AL731577.2	2.60272	1.26886	-1.33386	6.13692e-25	1.49689e-24
AL096865.1	0.238712	1.75492	1.51621	4.26026e-43	3.74091e-42
SNHG14	5.23973	0.447816	-4.79191	7.65235e-49	6.79451e-47
AC127024.5	0.587459	1.72664	1.13918	2.62557e-33	9.80071e-33
AC024075.2	1.58072	2.63462	1.05391	7.40435e-29	2.18808e-28
EXOSC10-AS1	0.137051	1.29669	1.15964	2.15807e-38	1.13054e-37
LINC01184	2.77687	1.43337	-1.3435	1.59006e-46	2.87457e-45
LINC02593	0.155508	1.90173	1.74622	3.39538e-37	1.63049e-36
LINC02544	0.012746	1.36288	1.35013	4.51481e-41	3.30369e-40
SENCR	0.392477	1.57271	1.18023	2.65249e-33	9.86128e-33
AC006001.2	0.533746	1.93792	1.40418	2.03623e-40	1.35065e-39
LINC00663	1.53417	0.381464	-1.1527	1.81013e-47	4.63594e-46
AC011451.1	0.180993	1.99383	1.81283	6.14301e-48	1.76995e-46
RBMS3-AS3	1.27176	0.245227	-1.02654	2.46598e-40	1.58995e-39
CYTOR	1.84351	3.14602	1.30251	1.23266e-18	2.45468e-18
NKILA	0.354248	1.79666	1.44241	1.15492e-37	5.75589e-37
AC006504.7	0.00765142	1.76585	1.7582	1.18647e-48	6.79451e-47
CPNE8-AS1	0.157588	1.16792	1.01033	1.00642e-27	2.82901e-27
AC133552.5	3.09372	1.45999	-1.63373	4.67911e-37	2.22378e-36
AC008764.2	1.01145	3.41652	2.40507	7.66797e-43	6.54617e-42
LINC01094	0.220491	1.42416	1.20367	4.04602e-40	2.52056e-39
TOB1-AS1	2.04117	0.300502	-1.74067	2.09655e-47	5.14964e-46
AP001434.1	0.00868101	1.34843	1.33974	3.42005e-38	1.77151e-37
SFTA1P	0.0783021	1.86175	1.78345	1.13156e-40	7.61531e-40
MIR99AHG	1.91517	0.552552	-1.36262	1.53512e-35	6.67634e-35
OLMALINC	0.441277	1.86797	1.42669	7.86174e-45	9.06066e-44
AC090204.1	0.386451	1.85873	1.47228	3.27957e-20	6.77973e-20
MBNL1-AS1	5.38475	0.628336	-4.75641	1.04619e-48	6.79451e-47
LINC00900	0.143434	1.53797	1.39454	2.92171e-42	2.34245e-41
PPP3CB-AS1	1.72461	0.463177	-1.26143	2.12241e-47	5.14964e-46
SATB2-AS1	0.0247436	2.0128	1.98806	5.1223e-46	7.61735e-45
AC091563.1	3.07472	1.89837	-1.17635	6.99479e-21	1.47917e-20
HEIH	2.97173	4.13762	1.1659	5.35672e-32	1.85673e-31
TBX2-AS1	1.11713	2.90992	1.79279	2.7785e-34	1.10421e-33
C10orf71-AS1	2.32178	0.073614	-2.24817	3.3133e-46	5.267e-45
AC022706.1	2.57586	0.348521	-2.22734	5.21171e-46	7.62729e-45
AC020916.1	3.4121	0.178596	-3.23351	8.45112e-49	6.79451e-47
LINC02541	2.38874	0.475583	-1.91315	3.41166e-42	2.71168e-41
AL391121.1	1.32087	3.91166	2.59078	2.43818e-40	1.5831e-39
AC008771.1	0.370315	2.39629	2.02597	3.56672e-46	5.57375e-45
LINC00839	0.0639279	2.71373	2.6498	1.78657e-48	7.48733e-47
WNT5A-AS1	0.0453173	1.54523	1.49991	1.47396e-46	2.77344e-45
AP000759.1	0.225968	1.72386	1.49789	2.88035e-44	3.088e-43
AC017033.1	0.0817787	1.16514	1.08337	2.58141e-27	7.14734e-27
ALOX12-AS1	1.94818	0.938488	-1.00969	2.70056e-43	2.46526e-42
AC073115.2	0.00536338	1.14819	1.14282	1.95658e-36	9.01986e-36

## Sheet: S6
Table S6: The multivariate Cox regression analysis of signature in TARGET cohort.
Id	Coef	HR	95% CI	P value
GAS5	0.35123	1.421	(1.044−1.934)	0.0257
LINC00963	-0.885406	0.413	(0.232−0.734)	0.0026
AL133371.2	-0.714856	0.489	(0.264−0.907)	0.0232
AC087623.1	0.493282	1.638	(1.200−2.236)	0.0019
AC007383.1	0.467979	1.597	(0.889−2.867)	0.117
LBX2-AS1	-0.41046	0.663	(0.485−0.906)	0.01
VPS9D1-AS1	0.380008	1.462	(1.098−1.948)	0.0094
AC027348.1	-2.34811	0.096	(0.024−0.378)	0.0008

## Sheet: S7
Table S7: The GSEA analysis results.
ID	NES	pvalue	qvalues
KEGG_RIBOSOME	1.74753	0.000313	0.002088
KEGG_STEROID_BIOSYNTHESIS	1.70161	0.006186	0.026242
KEGG_HEDGEHOG_SIGNALING_PATHWAY	1.67203	0.006715	0.027649
KEGG_CELL_CYCLE	1.52044	0.002818	0.014016
KEGG_DNA_REPLICATION	1.51491	0.014903	0.054907
KEGG_SPLICEOSOME	1.34926	0.017589	0.063139
KEGG_REGULATION_OF_ACTIN_CYTOSKELETON	-1.27276	0.043548	0.141785
KEGG_LEUKOCYTE_TRANSENDOTHELIAL_MIGRATION	-1.41522	0.027053	0.094685
KEGG_VEGF_SIGNALING_PATHWAY	-1.4389	0.029091	0.097395
KEGG_MELANOMA	-1.46071	0.044845	0.142687
KEGG_PRIMARY_BILE_ACID_BIOSYNTHESIS	-1.5073	0.048544	0.151025
KEGG_METABOLISM_OF_XENOBIOTICS_BY_CYTOCHROME_P450	-1.5316	0.029218	0.097395
KEGG_VIRAL_MYOCARDITIS	-1.56855	0.008806	0.034247
KEGG_ARACHIDONIC_ACID_METABOLISM	-1.60863	0.012846	0.048606
KEGG_CALCIUM_SIGNALING_PATHWAY	-1.63586	0.001279	0.007459
KEGG_FC_EPSILON_RI_SIGNALING_PATHWAY	-1.63765	0.00705	0.0282
KEGG_TYPE_II_DIABETES_MELLITUS	-1.67246	0.006161	0.026242
KEGG_AUTOIMMUNE_THYROID_DISEASE	-1.68251	0.004018	0.018751
KEGG_LYSOSOME	-1.70839	0.00053	0.003228
KEGG_DRUG_METABOLISM_CYTOCHROME_P450	-1.72317	0.002154	0.011169
KEGG_VASCULAR_SMOOTH_MUSCLE_CONTRACTION	-1.73711	0.000471	0.002999
KEGG_CYTOSOLIC_DNA_SENSING_PATHWAY	-1.74742	0.002903	0.014016
KEGG_NOD_LIKE_RECEPTOR_SIGNALING_PATHWAY	-1.74856	0.0016	0.008958
KEGG_RENIN_ANGIOTENSIN_SYSTEM	-1.76333	0.00446	0.020142
KEGG_TYPE_I_DIABETES_MELLITUS	-1.7685	0.002046	0.011014
KEGG_T_CELL_RECEPTOR_SIGNALING_PATHWAY	-1.80461	0.000111	0.000775
KEGG_NEUROACTIVE_LIGAND_RECEPTOR_INTERACTION	-1.91315	1.56e-05	0.000168
KEGG_CELL_ADHESION_MOLECULES_CAMS	-1.92365	1.18e-05	0.000145
KEGG_TOLL_LIKE_RECEPTOR_SIGNALING_PATHWAY	-1.92377	9.11e-06	0.000128
KEGG_SYSTEMIC_LUPUS_ERYTHEMATOSUS	-1.93897	4.62e-06	7.19e-05
KEGG_ANTIGEN_PROCESSING_AND_PRESENTATION	-1.94367	2.77e-05	0.000277
KEGG_CHEMOKINE_SIGNALING_PATHWAY	-1.95093	2.67e-07	1.02e-05
KEGG_COMPLEMENT_AND_COAGULATION_CASCADES	-1.95395	3.77e-05	0.000352
KEGG_ALLOGRAFT_REJECTION	-1.9564	4.97e-05	0.000387
KEGG_GRAFT_VERSUS_HOST_DISEASE	-1.961	4.37e-05	0.00036
KEGG_B_CELL_RECEPTOR_SIGNALING_PATHWAY	-1.96629	1.24e-05	0.000145
KEGG_INTESTINAL_IMMUNE_NETWORK_FOR_IGA_PRODUCTION	-1.97313	4.1e-05	0.000358
KEGG_ASTHMA	-1.97628	9.36e-05	0.00069
KEGG_JAK_STAT_SIGNALING_PATHWAY	-1.98413	2.24e-06	3.92e-05
KEGG_FC_GAMMA_R_MEDIATED_PHAGOCYTOSIS	-1.99563	2.13e-06	3.92e-05
KEGG_NATURAL_KILLER_CELL_MEDIATED_CYTOTOXICITY	-2.05051	3.63e-07	1.02e-05
KEGG_PRIMARY_IMMUNODEFICIENCY	-2.06023	1.5e-06	3.49e-05
KEGG_LEISHMANIA_INFECTION	-2.12936	3.27e-07	1.02e-05
KEGG_HEMATOPOIETIC_CELL_LINEAGE	-2.17973	2.6e-07	1.02e-05
KEGG_CYTOKINE_CYTOKINE_RECEPTOR_INTERACTION	-2.30672	1e-10	1.4e-08
NES: normalized enrichment score; P-value <0.05 and q-value <0.25 were considered as significantly enriched.
